# Supplementary material for: Education interacts with genetic variants near GJD2, RBFOX1, LAMA2, KCNQ5 and LRRC4C to confer susceptibility to myopia
Source: PLoS Genet. 2022 Nov 17;18(11):e1010478. doi: 10.1371/journal.pgen.1010478 (PMC9671369; doi:10.1371/journal.pgen.1010478)
Supplement: S1 Table — (XLSX) [file pgen.1010478.s001.xlsx]

## Sheet: Sheet1
SNP	CHR	BP	GENPOS	ALLELE1	ALLELE0	A1FREQ	INFO	BETA	SE	P_BOLT_LMM_INF
rs2645067	1	2265176	0.026389	T	C	0.349056	0.987025	0.0521243	0.0127444	4.3e-05
rs533227972	1	6319557	0.148043	A	AT	0.427065	0.818031	0.0602862	0.013493	7.9e-06
rs12137794	1	6705944	0.154086	C	T	0.9142	1	0.0904957	0.0215138	2.6e-05
rs11121599	1	10666735	0.209645	A	G	0.210227	1	0.0607762	0.0148174	4.1e-05
rs3013106	1	13802437	0.269704	G	A	0.733537	1	-0.0594138	0.0136325	1.3e-05
rs1556083	1	14703298	0.292849	A	G	0.10047	0.996397	-0.0831779	0.0201079	3.5e-05
rs10753503	1	20759659	0.425364	A	G	0.670964	0.979175	-0.0604727	0.0129673	3.1e-06
rs7513196	1	26129631	0.493634	C	T	0.455362	1	-0.0497221	0.0121253	4.1e-05
rs4654354	1	29794247	0.521804	C	T	0.872401	0.962487	-0.0718192	0.0184054	9.5e-05
rs6656101	1	31559305	0.555108	A	T	0.670098	0.779625	0.0569909	0.0144935	8.4e-05
rs7367222	1	34029462	0.572755	G	T	0.525056	0.988846	0.048492	0.0121105	6.2e-05
1:38428275_CAA_C	1	38428275	0.641012	CAA	C	0.589485	0.962637	-0.0533796	0.0124394	1.8e-05
rs7539338	1	40390361	0.676375	C	G	0.625894	0.986436	0.0559071	0.0125317	8.1e-06
rs565807015	1	40750599	0.678726	C	CT	0.878634	0.878576	-0.0771465	0.0196713	8.8e-05
rs6670896	1	42334793	0.699004	A	G	0.678356	0.998901	-0.106324	0.0128899	1.6e-16
rs74658637	1	44494076	0.716176	C	G	0.909882	0.972011	0.104347	0.0213509	1e-06
rs140473607	1	46932276	0.730924	A	G	0.94036	0.971798	-0.111297	0.0257801	1.6e-05
rs241468	1	49800692	0.76057	A	C	0.173518	0.962476	-0.0769159	0.0161722	2e-06
rs72688508	1	50573469	0.760775	C	G	0.903792	0.987153	0.102611	0.0205579	6e-07
rs796948542	1	50890047	0.762813	GC	G	0.896264	0.92564	-0.0851106	0.0205856	3.6e-05
rs199506570	1	52488478	0.76579	A	AT	0.94668	0.982371	0.106321	0.0270997	8.7e-05
rs200188426	1	53052733	0.766367	A	AC	0.200794	0.915682	-0.0666006	0.0157237	2.3e-05
rs1780395	1	54165699	0.781045	G	T	0.385957	0.994301	-0.0577314	0.012422	3.4e-06
rs579728	1	61085927	0.886396	G	A	0.482056	0.997544	0.0854054	0.012083	1.6e-12
rs3936928	1	61288266	0.888504	G	A	0.603404	0.827151	-0.073698	0.0134827	4.6e-08
rs6665356	1	61396870	0.891762	A	T	0.745183	0.949253	0.05571	0.0141101	7.9e-05
rs12757340	1	67999781	0.988212	A	G	0.862336	0.872855	0.0746803	0.018657	6.3e-05
rs2821286	1	72664833	1.03294	C	G	0.693257	0.905452	-0.0533078	0.0137141	0.0001
rs386633130	1	86487992	1.15156	A	AACAG	0.396817	1	0.0622071	0.0123539	4.8e-07
rs140677908	1	89698334	1.19076	C	T	0.948992	0.976916	-0.114151	0.0276156	3.6e-05
rs10218464	1	90866978	1.21174	A	T	0.315646	0.982328	-0.0516148	0.0130545	7.7e-05
rs12046000	1	91192396	1.21376	G	T	0.553052	0.9929	0.0759801	0.0121324	3.8e-10
rs12744747	1	92048772	1.22413	G	A	0.615483	0.9867	-0.0527236	0.0124853	2.4e-05
rs17886908	1	92196655	1.22696	C	T	0.919378	0.974907	-0.0905943	0.0223828	5.2e-05
rs529224	1	100818178	1.29989	G	C	0.625428	0.994147	0.0502658	0.0124599	5.5e-05
rs3032555	1	107607035	1.35731	T	TCAG	0.341251	0.978542	0.0620729	0.0128856	1.5e-06
rs4528143	1	107848913	1.35967	T	A	0.918968	0.986527	-0.0861024	0.0221528	0.0001
rs147569038	1	108091505	1.36947	C	CTGTT	0.504002	0.994402	-0.067811	0.0121078	2.1e-08
rs34790280	1	109882768	1.38811	CA	C	0.240203	0.937099	-0.0768366	0.014566	1.3e-07
rs6537701	1	111930697	1.42317	G	C	0.455567	0.971927	-0.0484092	0.0122518	7.8e-05
1:112300976_CT_C	1	112300976	1.42829	CT	C	0.574915	0.922928	-0.0510351	0.0126689	5.6e-05
rs12410697	1	112458323	1.43226	C	T	0.933027	0.984293	-0.100325	0.0243644	3.8e-05
rs112363416	1	113107543	1.44347	T	C	0.746527	1	0.0605425	0.013831	1.2e-05
rs17440299	1	113452120	1.4476	T	G	0.7757	0.99909	0.104949	0.0144564	3.9e-13
rs17032409	1	114668503	1.45677	T	G	0.780199	0.987671	0.0611414	0.0146386	3e-05
1:115833007_CTTTTTTTTTTTTTTT_C	1	115833007	1.46619	CTTTTTTTTTTTTTTT	C	0.837227	0.862783	-0.0698277	0.0175536	7e-05
rs151266672	1	118836256	1.5045	T	TTATA	0.601323	0.980249	0.0489377	0.0123909	7.8e-05
1:150458394_CA_C	1	150458394	1.65804	CA	C	0.721505	0.891193	-0.0642561	0.0141877	5.9e-06
rs12744544	1	154760176	1.69428	C	T	0.781538	0.989769	-0.0574385	0.0146461	8.8e-05
rs774641666	1	158038705	1.73276	TC	T	0.728571	0.992736	0.0885316	0.0135893	7.3e-11
rs10917958	1	164214985	1.81977	C	T	0.768181	0.995781	0.116502	0.0142766	3.3e-16
rs520131	1	170654118	1.92093	C	T	0.65158	0.975174	0.0495237	0.0127533	0.0001
rs9425868	1	180110077	2.00192	A	G	0.349276	0.990012	0.0539177	0.012692	2.2e-05
rs3753738	1	181650073	2.02558	T	C	0.863701	0.996267	0.078927	0.0176116	7.4e-06
rs3814333	1	184007119	2.0498	C	T	0.681208	0.98913	0.0582324	0.0129914	7.4e-06
rs771312786	1	199811976	2.16463	TA	T	0.459806	0.944923	-0.0585396	0.0124079	2.4e-06
rs11483864	1	200096227	2.16847	T	TA	0.565521	0.995478	-0.054732	0.0121784	7e-06
rs2808511	1	200336096	2.17291	C	T	0.614128	0.994456	0.0932389	0.012397	5.4e-14
rs12137704	1	201160511	2.18212	G	A	0.939186	0.98268	-0.105118	0.0254354	3.6e-05
rs12563163	1	203027537	2.21177	T	C	0.374468	0.996584	-0.0482558	0.0124007	0.0001
1:203545438_AAG_A	1	203545438	2.22478	AAG	A	0.59682	0.948289	-0.0503547	0.0125932	6.4e-05
rs938126	1	204450467	2.2431	C	T	0.281131	0.995116	-0.0535109	0.0134363	6.8e-05
1:206750305_AT_A	1	206750305	2.27023	AT	A	0.605544	0.935313	0.0539403	0.0127318	2.3e-05
rs2017760	1	207455421	2.27913	T	G	0.309612	0.998637	-0.11158	0.0130565	1.3e-17
rs7522233	1	208131044	2.28304	T	C	0.644793	0.989712	0.0743572	0.0126525	4.2e-09
rs372068995	1	209303545	2.30925	T	TA	0.533185	0.935165	-0.053292	0.0125204	2.1e-05
rs11119421	1	210321043	2.32356	A	G	0.690604	0.993433	0.059828	0.013103	5e-06
rs12064553	1	212397008	2.34528	T	A	0.772676	0.991826	0.069681	0.0144535	1.4e-06
rs17762752	1	214142447	2.36701	A	G	0.678402	0.981748	-0.0543255	0.0130121	3e-05
rs17505236	1	218860456	2.43091	C	A	0.613763	0.962811	-0.0598956	0.0125817	1.9e-06
rs12028838	1	219778675	2.4374	G	T	0.5548	0.997334	0.0955867	0.0121129	3e-15
rs1338226	1	219854010	2.43823	T	G	0.0927113	0.992231	0.0894677	0.0208898	1.8e-05
rs6675649	1	220603314	2.44618	A	T	0.93327	0.795039	0.111122	0.0271833	4.4e-05
rs12729340	1	222140471	2.45799	C	T	0.932708	0.972348	0.101613	0.0244143	3.2e-05
rs6426546	1	227003981	2.50479	C	T	0.795157	0.996299	-0.0745728	0.0149289	5.9e-07
rs4920226	1	234370099	2.60768	G	A	0.603285	0.993738	0.0501263	0.012352	4.9e-05
rs2248561	1	238113949	2.71507	T	A	0.429432	0.984545	-0.0576694	0.0122552	2.5e-06
rs1948810	1	238810549	2.7257	A	C	0.544292	0.946056	0.052444	0.0124369	2.5e-05
rs10495472	1	240755244	2.7652	G	A	0.91313	1	-0.0834416	0.0214434	0.0001
rs10188860	2	55237	0.000458386	T	C	0.931085	1	0.132579	0.023765	2.4e-08
2:1068001_ATTTTCT_A	2	1068001	0.0121342	ATTTTCT	A	0.196182	0.992014	0.0810769	0.0152266	1e-07
rs9712143	2	1625091	0.0179075	G	C	0.616186	0.964923	-0.0510634	0.0125924	5e-05
rs28621570	2	6830753	0.138027	T	A	0.726079	0.914556	-0.066511	0.014136	2.5e-06
rs56045903	2	8465131	0.183951	C	T	0.92926	0.997404	-0.0963786	0.0235393	4.2e-05
rs1524668	2	9697372	0.208559	A	C	0.334462	0.993277	-0.0514042	0.0127692	5.7e-05
rs10180961	2	11334738	0.259873	C	A	0.488485	0.980806	-0.0525713	0.0121628	1.5e-05
rs28722000	2	16230499	0.341259	T	C	0.90559	0.997695	-0.0871462	0.0206511	2.4e-05
rs72772496	2	16430349	0.349866	T	C	0.916448	0.90791	0.12218	0.0227604	8e-08
2:25093190_CAAA_C	2	25093190	0.456916	CAAA	C	0.668429	0.993535	-0.0501906	0.0128029	8.8e-05
2:27738632_ATTTT_A	2	27738632	0.473518	ATTTT	A	0.702496	0.970725	-0.0538389	0.0133348	5.4e-05
rs6736034	2	30468348	0.510228	G	C	0.702919	0.989376	0.0734238	0.0132054	2.7e-08
rs139261405	2	41307119	0.654045	T	TATA	0.956074	0.990952	-0.136993	0.0295985	3.7e-06
rs62138480	2	44127491	0.687987	T	C	0.913447	0.985252	0.102231	0.021492	2e-06
rs1965789	2	44886315	0.693832	G	T	0.322797	0.995433	-0.0669119	0.0128562	1.9e-07
rs12988181	2	45125356	0.696753	A	G	0.847344	0.98504	-0.0808423	0.0167579	1.4e-06
rs4953390	2	46714530	0.734889	C	T	0.620907	0.990168	-0.0559416	0.0124809	7.4e-06
rs67354620	2	48734888	0.763123	C	CTTTT	0.539632	0.898649	-0.0547559	0.0127157	1.7e-05
rs13422541	2	51895732	0.793224	G	A	0.196267	0.967595	-0.0642969	0.0154135	3e-05
rs12162343	2	54127754	0.820843	G	C	0.864966	0.997166	0.089391	0.0176814	4.3e-07
2:54540581_TCCCACAATCTTCCCACCTCAGCTGACGGACCCG_T	2	54540581	0.82215	TCCCACAATCTTCCCACCTCAGCTGACGGACCCG	T	0.450191	0.977235	0.052112	0.0122485	2.1e-05
rs11125606	2	56076834	0.832444	T	C	0.771164	0.996059	-0.0870945	0.0143821	1.4e-09
2:56116193_TTGATTCTTGGCCTCCCTCCC_T	2	56116193	0.832711	TTGATTCTTGGCCTCCCTCCC	T	0.903171	0.963013	0.144743	0.0207595	3.1e-12
rs57811891	2	56920682	0.841455	T	C	0.608927	0.89493	-0.0684298	0.0130806	1.7e-07
rs6719345	2	60115422	0.865091	C	T	0.416617	0.991051	-0.0491901	0.012254	6e-05
rs2110399	2	60516388	0.869249	A	G	0.40681	0.986504	-0.0682494	0.0123203	3e-08
rs71405128	2	61733733	0.87593	C	CAAAAAAAAA	0.521762	0.912693	-0.0547675	0.0126272	1.4e-05
rs1038573	2	62902014	0.885613	T	C	0.202405	0.990161	0.0717675	0.0150471	1.8e-06
rs372647501	2	63595432	0.88629	AATTT	A	0.676214	0.966212	-0.0541965	0.0131067	3.5e-05
rs11125988	2	64154215	0.887051	C	T	0.0772929	0.993219	0.0919117	0.0226328	4.9e-05
rs34368729	2	65011445	0.89669	G	A	0.924438	0.946007	-0.10395	0.0232882	8.1e-06
rs13002542	2	79930186	1.10363	G	C	0.631645	0.994898	0.0565728	0.0124663	5.7e-06
rs12997328	2	80103953	1.10966	T	G	0.868558	0.963868	0.0790076	0.0180983	1.3e-05
rs11689667	2	85491365	1.15139	T	C	0.543244	0.988652	-0.052295	0.0121112	1.6e-05
rs1964494	2	97751832	1.2104	C	A	0.943691	0.903541	0.120466	0.0274386	1.1e-05
rs34698376	2	104309705	1.2498	T	TAA	0.579075	0.971509	0.053132	0.0123733	1.8e-05
rs148388597	2	112127251	1.33546	C	G	0.849686	0.692535	0.0972874	0.0202285	1.5e-06
rs7559472	2	122896379	1.44665	G	A	0.436027	0.993172	0.047878	0.0122119	8.8e-05
rs776391686	2	125040197	1.46296	C	CT	0.824456	0.923557	0.0638494	0.0164224	0.0001
rs7584054	2	133633805	1.5532	C	A	0.730582	0.992319	0.0531164	0.013582	9.2e-05
rs150722977	2	143326561	1.64497	C	CT	0.942242	0.969289	0.107722	0.0262287	4e-05
rs10196836	2	145597356	1.66595	C	T	0.704651	0.987109	-0.0576386	0.0132526	1.4e-05
rs4467205	2	146225429	1.6703	A	T	0.941241	0.998206	0.110342	0.0255802	1.6e-05
rs13418275	2	146423722	1.67132	C	G	0.856136	0.796932	-0.0825759	0.0192748	1.8e-05
2:146942994_GT_G	2	146942994	1.674	GT	G	0.548918	0.972035	-0.103378	0.0123029	4.4e-17
2:149154894_CTTTTTTTTTTTTTT_C	2	149154894	1.68419	CTTTTTTTTTTTTTT	C	0.775729	0.845444	-0.0701361	0.0157026	7.9e-06
rs56324446	2	153728503	1.72799	T	C	0.607249	0.994876	0.0562952	0.012379	5.4e-06
2:157376867_CA_C	2	157376867	1.75326	CA	C	0.282781	0.996259	-0.0849248	0.0134102	2.4e-10
rs16841206	2	157878707	1.75567	C	T	0.858711	1	-0.0712153	0.0173079	3.9e-05
rs78302619	2	158456642	1.76314	G	A	0.927903	0.990896	0.0907651	0.0233574	0.0001
rs35526225	2	165770179	1.81594	G	GT	0.394011	0.999046	-0.0594768	0.0123649	1.5e-06
rs112255160	2	172833337	1.89985	G	C	0.753346	0.998091	-0.0802561	0.0139469	8.7e-09
rs76238691	2	178221989	1.97449	C	T	0.904158	1	0.108391	0.020465	1.2e-07
rs766759568	2	178828409	1.97807	TATG	T	0.535469	0.996942	0.129052	0.0121144	1.7e-26
rs746173377	2	179442292	1.98265	TA	T	0.892371	0.988035	0.096392	0.0195161	7.8e-07
rs111692972	2	179669931	1.98332	C	T	0.945911	0.996846	-0.116169	0.0267469	1.4e-05
rs2044479	2	179980070	1.98573	G	A	0.522376	1	0.0621318	0.0120937	2.8e-07
rs12151810	2	180347304	1.99112	A	G	0.82399	0.994567	-0.0758722	0.0158288	1.6e-06
2:183622319_AATAAT_A	2	183622319	2.01844	AATAAT	A	0.417878	0.996741	-0.0479043	0.0122234	8.9e-05
2:188352393_TGATAACATTTTTTCTTG_T	2	188352393	2.04139	TGATAACATTTTTTCTTG	T	0.728074	0.933247	-0.0609468	0.0140548	1.4e-05
rs7581479	2	192636730	2.08278	G	T	0.509579	0.996679	0.0483372	0.0120522	6.1e-05
rs34270488	2	195529472	2.10235	G	T	0.447002	0.981549	-0.0532189	0.012163	1.2e-05
rs2881718	2	201204529	2.13852	A	T	0.239369	0.993552	-0.0606017	0.0141483	1.8e-05
rs13010104	2	208369213	2.2123	C	T	0.823762	0.971519	-0.0937844	0.0160151	4.7e-09
rs112189140	2	212617539	2.25324	C	CA	0.504855	0.987628	0.0472994	0.0121051	9.3e-05
rs62187978	2	213537982	2.26272	G	A	0.924548	0.995309	0.0904001	0.0228416	7.6e-05
rs2712178	2	217632829	2.31143	A	G	0.176355	0.977314	0.0644315	0.0159849	5.6e-05
rs200977761	2	227949873	2.4535	CA	C	0.51411	0.986987	0.0644519	0.0121109	1e-07
rs56123646	2	228177181	2.46086	A	T	0.842937	0.964049	0.0686229	0.0168808	4.8e-05
rs2741247	2	233304681	2.53455	T	C	0.917715	0.948295	-0.169278	0.0224993	5.3e-14
rs1550094	2	233385396	2.53716	G	A	0.305418	1	-0.194642	0.0130872	5e-50
rs2853457	2	233397968	2.53728	G	A	0.549556	0.991081	-0.0583153	0.0121839	1.7e-06
rs112295092	2	239319148	2.66804	G	GAGTT	0.834597	0.992464	0.0799306	0.0162447	8.6e-07
rs12464585	2	241830126	2.73729	G	A	0.60968	0.976356	0.0541193	0.0125066	1.5e-05
rs62228929	3	3347816	0.0915963	C	A	0.90992	1	-0.0842512	0.0210509	6.3e-05
rs795308	3	4164098	0.111686	G	C	0.680309	0.979987	0.0540171	0.0130302	3.4e-05
rs2054885	3	7914248	0.210638	G	A	0.575928	0.998711	-0.048859	0.0122354	6.5e-05
rs502410	3	8182658	0.216452	C	A	0.408707	0.997574	-0.0940524	0.0122766	1.8e-14
rs1568072	3	11041606	0.274862	G	A	0.771903	0.988591	-0.0791124	0.0144609	4.5e-08
3:13018852_GA_G	3	13018852	0.303401	GA	G	0.234989	0.947524	-0.0595649	0.0145396	4.2e-05
rs74814345	3	13292334	0.314015	G	A	0.947473	0.971328	0.10792	0.0273131	7.8e-05
rs62231771	3	14386335	0.332951	G	A	0.890182	0.988362	-0.0939741	0.0194389	1.3e-06
rs3773464	3	15371819	0.354194	C	A	0.49725	0.995057	-0.0470351	0.0120857	9.9e-05
3:16001513_CAT_C	3	16001513	0.356226	CAT	C	0.500314	0.985365	-0.0670836	0.01218	3.6e-08
rs671842	3	21985765	0.41842	T	A	0.188304	0.990341	0.0752824	0.0154817	1.2e-06
rs1700943	3	24231030	0.445436	C	G	0.466645	0.989196	-0.0641583	0.0121497	1.3e-07
rs6147748	3	29472269	0.520125	C	CTATGCAATGGGAAAAACTGCTT	0.571958	0.963479	-0.0728385	0.0124221	4.5e-09
rs62242203	3	30234766	0.532373	G	A	0.791702	0.985871	-0.0630873	0.0149515	2.4e-05
rs4491948	3	30904547	0.545424	T	A	0.692698	0.984386	0.0540829	0.0131637	4e-05
rs4401317	3	33245282	0.580419	C	T	0.431383	0.997192	0.0553409	0.0122071	5.8e-06
rs9830029	3	33262129	0.581505	G	A	0.612928	0.991392	0.0565292	0.012455	5.7e-06
rs4973920	3	41155345	0.6467	C	A	0.439078	0.979462	0.0897367	0.0122689	2.6e-13
rs1026888	3	43501399	0.664584	G	C	0.896549	0.998821	-0.0818301	0.019822	3.7e-05
3:47402870_CTT_C	3	47402870	0.687801	CTT	C	0.468454	0.957896	0.0578892	0.0123399	2.7e-06
rs73082363	3	49130378	0.689787	T	C	0.882509	0.992268	0.0768166	0.0188102	4.4e-05
3:49642946_AAT_A	3	49642946	0.690077	AAT	A	0.473646	0.924126	0.0595146	0.0125936	2.3e-06
rs35280126	3	53539241	0.70054	C	T	0.648948	0.972987	-0.0680547	0.0128278	1.1e-07
rs35657034	3	53742800	0.704517	C	A	0.774352	0.97971	-0.0670924	0.0145381	3.9e-06
rs2304577	3	53778621	0.704772	G	A	0.855929	0.987676	0.100354	0.0172818	6.4e-09
rs35723637	3	56538626	0.743069	A	AG	0.231914	0.97234	0.0649039	0.0145303	7.9e-06
3:58231511_AAAAG_A	3	58231511	0.754433	AAAAG	A	0.907918	0.931091	0.0934743	0.0216281	1.5e-05
rs35667547	3	64547477	0.868627	G	C	0.874503	1	0.0987449	0.0182436	6.2e-08
rs4688512	3	64766253	0.872105	G	A	0.453068	0.976552	-0.0510806	0.0122366	3e-05
rs11926776	3	65611105	0.883435	G	A	0.774334	0.973347	-0.0577402	0.0146029	7.7e-05
rs60743220	3	68945153	0.929018	T	C	0.838454	0.993037	0.0767665	0.0163939	2.8e-06
rs17832668	3	78071566	1.06267	T	C	0.907074	0.983171	0.0927703	0.0209341	9.4e-06
rs75550152	3	84062331	1.086	G	T	0.853388	0.959546	-0.0734359	0.0173973	2.4e-05
rs9860935	3	84782814	1.08752	T	G	0.602823	0.996729	0.0482777	0.0123786	9.6e-05
rs77036893	3	85289267	1.08867	A	C	0.896261	0.959503	-0.0785341	0.0202106	0.0001
rs1375548	3	85608831	1.08939	C	A	0.551439	0.80821	0.0580621	0.013529	1.8e-05
rs9990232	3	97723077	1.11926	A	G	0.224619	0.97302	-0.0634838	0.0146419	1.5e-05
rs9824877	3	98896242	1.12721	G	A	0.776944	0.906909	0.109034	0.0151892	7.1e-13
rs71313552	3	99221309	1.12952	G	A	0.922815	1	-0.100453	0.0226187	8.9e-06
3:99357031_AC_A	3	99357031	1.12989	AC	A	0.952525	0.99293	0.122347	0.0285019	1.8e-05
rs34745815	3	100056616	1.13202	T	G	0.926097	0.964495	-0.111822	0.0234767	1.9e-06
rs251457	3	118745420	1.31396	T	C	0.387597	0.998622	0.0499831	0.0124201	5.7e-05
3:123092614_CCCCCG_C	3	123092614	1.35663	CCCCCG	C	0.269634	0.99415	0.0579134	0.0136218	2.1e-05
rs55801196	3	126858022	1.40221	C	T	0.808883	0.967757	-0.0632143	0.0156052	5.1e-05
rs17497118	3	127334598	1.40836	G	A	0.802131	0.999521	-0.0813329	0.0151614	8.1e-08
rs2061196	3	132255284	1.45182	A	G	0.553968	0.995932	-0.0482718	0.0121815	7.4e-05
rs530371890	3	136580347	1.49423	G	A	0.871116	0.735992	0.0896734	0.0210134	2e-05
rs2350490	3	139783790	1.51816	T	C	0.8169	0.984967	0.065496	0.0157041	3e-05
3:141112859_CTT_C	3	141112859	1.53795	CTT	C	0.568737	0.99737	-0.105337	0.0121928	5.7e-18
rs701748	3	148941275	1.62595	G	A	0.769825	0.987212	0.0597532	0.0144223	3.4e-05
rs10628264	3	149176973	1.63262	C	CATATG	0.890475	0.781548	-0.0853811	0.0219063	9.7e-05
3:150112333_GT_G	3	150112333	1.6437	GT	G	0.744648	0.942981	-0.0602765	0.0142126	2.2e-05
rs79910188	3	169107643	1.78399	G	A	0.946419	0.993791	0.105271	0.0269289	9.3e-05
rs62283809	3	171820211	1.82125	T	G	0.946498	1	-0.114303	0.0268656	2.1e-05
rs12492846	3	171926691	1.82496	C	T	0.146316	0.985141	-0.0770989	0.0171945	7.3e-06
rs4263300	3	176279847	1.90325	G	A	0.289637	1	0.0521409	0.0132758	8.6e-05
rs1106388	3	177490311	1.92827	T	C	0.729496	0.995239	0.0598627	0.0136204	1.1e-05
rs56692400	3	178692726	1.94084	T	TAA	0.585531	0.975859	-0.0499136	0.0124055	5.7e-05
rs2582088	3	183406170	1.98748	G	A	0.919776	0.962696	-0.0892461	0.0226299	8e-05
rs11717217	3	187753695	2.06892	G	C	0.209782	0.99406	0.0629604	0.0148891	2.4e-05
rs56102796	3	192766290	2.18339	T	C	0.767375	0.999123	0.0587709	0.0143114	4e-05
rs6792072	3	193829695	2.20558	T	A	0.161481	0.982554	0.0837826	0.0165561	4.2e-07
rs536360547	4	577787	0.0047183	C	CT	0.934036	0.924944	-0.109131	0.0253354	1.7e-05
rs4688958	4	5771385	0.116078	G	A	0.634834	0.983644	-0.0571267	0.0126532	6.3e-06
rs223921	4	12948762	0.266655	G	C	0.935305	0.989617	-0.100288	0.024611	4.6e-05
rs764937953	4	14961055	0.29563	TG	T	0.908535	0.976427	0.091358	0.0211527	1.6e-05
rs2707454	4	18051023	0.337959	C	T	0.755973	0.984416	0.066958	0.0141538	2.2e-06
4:26932097_GT_G	4	26932097	0.46874	GT	G	0.505584	0.994399	-0.0544274	0.012098	6.8e-06
rs13144074	4	30585563	0.511331	C	T	0.677405	0.975868	-0.0508977	0.0130634	9.8e-05
rs12643254	4	31800011	0.52443	T	A	0.266518	0.997448	-0.0534701	0.0136737	9.2e-05
rs894991	4	35766995	0.56081	A	G	0.334818	0.977649	-0.0553744	0.0129418	1.9e-05
rs4832871	4	37110035	0.571836	C	T	0.627782	0.993063	0.0529201	0.0125324	2.4e-05
rs2381498	4	40211970	0.620267	A	G	0.347798	1	0.0562374	0.0126773	9.2e-06
rs79754951	4	42160026	0.659248	T	A	0.858572	0.949168	-0.0704764	0.0176884	6.8e-05
rs13139707	4	44921269	0.678544	C	T	0.260042	0.996637	0.0643222	0.0138084	3.2e-06
rs73242653	4	57982896	0.758732	T	G	0.946786	0.989912	-0.135299	0.0269578	5.2e-07
rs17239205	4	62803975	0.800227	A	G	0.931525	0.99346	0.107594	0.0239549	7.1e-06
rs4594753	4	63647913	0.805699	G	T	0.882625	0.979983	0.0735918	0.0189124	0.0001
rs77483535	4	76312573	0.896671	C	T	0.686525	0.965858	0.0536347	0.013259	5.2e-05
rs115528180	4	77527088	0.907954	A	C	0.908456	0.851983	0.102975	0.0225726	5.1e-06
rs10518224	4	80564508	0.942772	G	A	0.724248	1	-0.0608875	0.0135021	6.5e-06
rs4234847	4	80850758	0.944971	A	C	0.178255	0.983687	0.126581	0.0159101	1.8e-15
rs7678123	4	81372405	0.951117	G	C	0.722374	0.997111	0.0750324	0.0134859	2.6e-08
rs5022942	4	81959966	0.953055	A	G	0.206249	0.994345	-0.120131	0.0149276	8.4e-16
rs17499741	4	82421848	0.958792	G	A	0.529761	0.991007	0.100273	0.0121601	1.6e-16
rs1497770	4	82734906	0.969576	C	T	0.362385	0.989823	0.052503	0.0125857	3e-05
rs146401159	4	87487866	1.02779	T	TA	0.941372	0.963771	-0.13433	0.0261349	2.7e-07
rs111862348	4	88051132	1.02991	C	CT	0.82232	0.938036	-0.081514	0.0162796	5.5e-07
4:89619052_GC_G	4	89619052	1.04855	GC	G	0.921055	0.989133	0.0927816	0.0225108	3.8e-05
rs59473955	4	89757082	1.04996	T	C	0.764018	0.997274	-0.0787775	0.0142395	3.2e-08
rs72686502	4	99143909	1.12072	A	G	0.933886	0.979243	-0.100276	0.0244931	4.2e-05
rs13107325	4	103188709	1.15824	C	T	0.926019	1	-0.152665	0.0230971	3.9e-11
rs72671590	4	114002889	1.26042	C	T	0.840232	0.967107	0.0665576	0.0167311	6.9e-05
rs4834775	4	120301232	1.31376	G	A	0.598954	0.928736	0.065482	0.0128349	3.4e-07
rs35982810	4	120902590	1.3166	A	AT	0.609091	0.998298	-0.0854072	0.0123692	5e-12
rs759059495	4	121403859	1.3221	GC	G	0.829467	0.985927	0.0706135	0.0161479	1.2e-05
rs7670687	4	138213225	1.45749	G	A	0.652131	0.988461	0.0619094	0.0127361	1.2e-06
rs76050674	4	148994431	1.56821	G	A	0.920484	0.976297	-0.0904684	0.0226624	6.6e-05
rs17027958	4	152782639	1.58922	T	C	0.869483	1	-0.0700466	0.0178943	9.1e-05
rs7686229	4	154135588	1.61325	T	C	0.49587	0.994378	0.0615484	0.0121113	3.7e-07
rs985335	4	156777528	1.65136	T	C	0.838164	0.978474	0.0652353	0.0165373	8e-05
rs552805236	4	160344424	1.67804	A	AG	0.04565	0.914702	0.119464	0.0304206	8.6e-05
rs79643837	4	165675624	1.74404	A	T	0.364538	0.985799	0.0564065	0.0126379	8.1e-06
rs4691190	4	166319020	1.75297	G	C	0.716535	0.993208	0.0615557	0.0134445	4.7e-06
rs4552422	4	166800215	1.75877	A	G	0.5301	0.975966	-0.0537963	0.0122044	1e-05
4:176718135_TTTG_T	4	176718135	1.87147	TTTG	T	0.614649	0.990313	0.0497627	0.0124862	6.7e-05
rs60698183	4	183028194	1.99413	T	C	0.757714	0.967798	0.0563361	0.014358	8.7e-05
rs322442	4	187788311	2.13198	A	G	0.374366	0.993022	0.0485131	0.0124924	0.0001
rs199632197	4	189434102	2.16801	G	GA	0.670113	0.975664	-0.05467	0.0129907	2.6e-05
rs150699331	5	707505	0.00553431	G	T	0.541239	0.693565	0.0568502	0.0145412	9.2e-05
rs12188565	5	4096022	0.101816	G	A	0.8846	0.989096	0.0950998	0.0190145	5.7e-07
5:9412602_CT_C	5	9412602	0.213112	CT	C	0.101923	0.74454	0.0901895	0.0231151	9.5e-05
rs339949	5	14090910	0.291826	G	T	0.437439	0.995632	0.0493454	0.0122249	5.4e-05
5:22801745_CATAT_C	5	22801745	0.381235	CATAT	C	0.244442	0.8849	-0.0607161	0.0149173	4.7e-05
rs6860419	5	32985044	0.514178	C	A	0.723406	0.989736	0.054777	0.0135986	5.6e-05
rs56035132	5	43003071	0.620384	C	T	0.931053	0.998881	-0.0960408	0.0239072	5.9e-05
rs11404803	5	44120298	0.623139	A	AT	0.73042	0.997921	0.0535187	0.0136502	8.8e-05
rs145299863	5	52523343	0.639532	G	A	0.902764	0.953309	0.0817056	0.020857	9e-05
rs77006333	5	55970433	0.684742	T	A	0.9079	0.9939	0.0876328	0.0210167	3.1e-05
rs16893264	5	64249786	0.749336	T	C	0.536107	0.998752	-0.0510388	0.0121339	2.6e-05
rs12153619	5	65071383	0.753213	T	C	0.93847	0.978732	0.122914	0.0254695	1.4e-06
5:65943390_GA_G	5	65943390	0.765502	GA	G	0.900015	0.629293	-0.134723	0.0253636	1.1e-07
rs9461	5	71876178	0.814919	T	C	0.332412	0.993493	-0.0704752	0.0128624	4.3e-08
5:72424583_CATCT_C	5	72424583	0.816677	CATCT	C	0.531553	0.8048	-0.0646841	0.0134403	1.5e-06
rs200180342	5	73641525	0.843389	C	CA	0.890367	0.988471	-0.0780094	0.0194626	6.1e-05
rs4704464	5	77223139	0.9054	A	G	0.888345	0.994652	-0.0929372	0.0192073	1.3e-06
rs2434298	5	79380679	0.936266	C	A	0.693742	0.991475	0.0528285	0.0131811	6.1e-05
rs11949801	5	80212643	0.944462	C	T	0.489739	0.984581	-0.0500671	0.0121503	3.8e-05
rs12653396	5	87847273	1.01482	T	A	0.428913	0.980965	-0.0621014	0.0123689	5.1e-07
rs4612105	5	91083782	1.04025	A	G	0.661118	0.994784	0.0551723	0.0128158	1.7e-05
rs11135391	5	91826259	1.04304	T	C	0.737872	0.995762	0.0612502	0.013772	8.7e-06
rs11955417	5	94073489	1.05755	T	C	0.768865	0.995725	0.0581101	0.0143543	5.2e-05
rs2033818	5	95780333	1.07315	A	C	0.829349	0.98905	-0.066356	0.0161568	4e-05
rs2657477	5	102032797	1.10792	A	G	0.374732	0.94358	0.0517284	0.0128863	6e-05
rs168820	5	102642673	1.10942	G	A	0.751606	0.994228	-0.0628113	0.0139953	7.2e-06
rs341304	5	111844604	1.19195	G	A	0.509228	0.979918	0.0584795	0.0122115	1.7e-06
5:126716215_CT_C	5	126716215	1.36607	CT	C	0.811029	0.968821	-0.0902244	0.0156793	8.7e-09
rs248708	5	126993838	1.37048	A	G	0.587506	0.998208	-0.0522128	0.0123366	2.3e-05
rs375269727	5	128506687	1.37763	G	GT	0.840193	0.982538	-0.0654252	0.0166381	8.4e-05
rs10040658	5	139051015	1.45777	G	A	0.630098	0.989228	0.0523406	0.012569	3.1e-05
rs11742646	5	141019830	1.46989	C	G	0.810942	0.997531	0.0673699	0.015467	1.3e-05
rs28395203	5	141859299	1.48576	G	A	0.541905	0.974001	-0.0508976	0.0122467	3.2e-05
rs6864640	5	143540718	1.51856	T	C	0.212156	0.976686	-0.075654	0.0148889	3.7e-07
rs35165894	5	149079885	1.58395	T	TA	0.457804	0.989373	-0.0476842	0.0121939	9.2e-05
rs3886611	5	153741139	1.64268	G	T	0.670721	0.988373	0.0505737	0.0129706	9.7e-05
rs13181905	5	158492279	1.67968	C	A	0.562812	0.977142	0.0622303	0.0123236	4.4e-07
rs4428455	5	161302211	1.7103	G	A	0.630245	0.983596	0.0544523	0.0126355	1.6e-05
rs153283	5	165411846	1.7666	T	C	0.545167	0.990078	0.0511353	0.0121947	2.8e-05
rs183146655	5	170382683	1.86356	T	C	0.32674	0.980923	-0.0541284	0.0130058	3.2e-05
5:171413741_GA_G	5	171413741	1.88279	GA	G	0.0786741	0.995107	-0.0897255	0.0224973	6.7e-05
rs6894037	5	173054910	1.92135	C	T	0.624496	0.995492	-0.0518583	0.0124982	3.3e-05
rs35432614	5	173797932	1.9427	C	T	0.879263	0.998495	0.0810625	0.0185515	1.2e-05
rs76797775	5	178326519	2.03296	G	T	0.887637	0.978593	0.10009	0.0193036	2.2e-07
rs983026	6	2441879	0.0656442	C	G	0.777766	0.992975	0.0787764	0.0145503	6.2e-08
rs58420500	6	3440942	0.0948255	G	A	0.191078	0.972274	0.0618262	0.0155945	7.4e-05
rs4959871	6	3739193	0.10156	T	C	0.584295	0.965623	-0.0488703	0.0124194	8.3e-05
rs878779	6	4494738	0.118228	G	A	0.301492	0.982489	-0.0540548	0.0132511	4.5e-05
rs535746682	6	6905227	0.190947	G	GT	0.632228	0.937915	0.0744737	0.0129655	9.2e-09
rs7772284	6	7056291	0.194865	A	G	0.849621	0.984123	0.0768587	0.0170078	6.2e-06
6:8186330_CT_C	6	8186330	0.210762	CT	C	0.53439	0.970173	0.0642517	0.0122758	1.7e-07
rs11489209	6	8406158	0.215481	A	C	0.741746	0.995839	0.0566346	0.0137774	3.9e-05
rs9406232	6	9079324	0.221898	C	A	0.612339	0.961838	-0.0490187	0.0125948	9.9e-05
rs2327222	6	10036083	0.233795	T	C	0.38805	0.994577	0.0715058	0.01244	9e-09
rs200793038	6	10337246	0.241093	T	TGAGTATCA	0.930395	0.883219	-0.107247	0.0251624	2e-05
rs1150639	6	16743776	0.352532	C	T	0.849656	0.980564	-0.0841528	0.0170129	7.6e-07
6:17726160_CAAAA_C	6	17726160	0.366422	CAAAA	C	0.398277	0.974912	0.0502921	0.012466	5.5e-05
rs7739578	6	21160382	0.414311	G	A	0.68008	1	-0.0696972	0.0129275	7e-08
rs196051	6	22056131	0.432539	A	G	0.6155	1	-0.0911066	0.0124058	2.1e-13
rs9356797	6	22157401	0.435125	T	G	0.936814	0.966521	0.0996069	0.0250713	7.1e-05
rs116166417	6	22451388	0.440572	G	A	0.938092	0.973367	-0.109687	0.0253989	1.6e-05
rs6917995	6	26327814	0.493985	T	C	0.513727	0.996612	0.0715504	0.0121183	3.5e-09
6:27043286_AT_A	6	27043286	0.496158	AT	A	0.679441	0.986677	0.0717468	0.0129957	3.4e-08
6:27870257_GA_G	6	27870257	0.497566	GA	G	0.780373	0.97893	0.0812643	0.0147013	3.2e-08
rs418092	6	28533946	0.498553	C	T	0.668935	1	0.0812742	0.0128475	2.5e-10
rs3129119	6	29102861	0.499419	A	G	0.72219	0.999081	0.0764705	0.0134865	1.4e-08
rs1655935	6	29896105	0.503794	G	A	0.703929	0.932352	0.0704443	0.0136731	2.6e-07
rs796553799	6	30686865	0.506593	CA	C	0.749956	0.865522	0.0611427	0.0148788	4e-05
rs2395044	6	31461979	0.514472	C	T	0.525572	0.9978	0.0523862	0.0120948	1.5e-05
rs756076899	6	31586846	0.515514	C	CT	0.698895	0.958051	-0.0631858	0.0134783	2.8e-06
rs138620497	6	32382861	0.519472	T	TAAATA	0.410082	0.972042	-0.0717673	0.0124391	8e-09
rs1042117	6	33048539	0.529232	T	A	0.891904	0.998571	0.077281	0.0194326	7e-05
rs9278020	6	33326699	0.531133	G	A	0.895404	0.993672	-0.0869129	0.0197329	1.1e-05
rs60385456	6	34506397	0.547802	T	C	0.891592	0.994426	-0.0823332	0.0194702	2.4e-05
rs9462042	6	35002779	0.549473	G	A	0.932433	0.991455	-0.0950372	0.02412	8.1e-05
rs12193641	6	36492770	0.561216	G	A	0.907024	0.98747	-0.0813418	0.0209175	0.0001
rs12661952	6	43655832	0.67254	C	G	0.952379	0.99125	0.113555	0.028365	6.2e-05
rs2746646	6	50818239	0.750939	T	C	0.547992	0.992363	-0.0793439	0.0121669	7e-11
rs9474019	6	51354717	0.752807	C	T	0.90237	0.977127	0.0804063	0.0205726	9.3e-05
rs34774916	6	66048709	0.821888	C	T	0.937791	0.975445	-0.105287	0.0252251	3e-05
6:72308867_AAC_A	6	72308867	0.86525	AAC	A	0.0596116	0.85294	0.123667	0.0276082	7.5e-06
rs7744813	6	73643289	0.875851	C	A	0.414063	0.979617	0.215703	0.0123836	6e-68
rs10455120	6	79779767	0.910444	T	G	0.683488	0.973084	-0.0658352	0.0131548	5.6e-07
rs1062793	6	80411396	0.915961	A	G	0.651863	0.987784	-0.0494857	0.0126855	9.6e-05
rs171835	6	82464987	0.928545	G	A	0.765761	0.973833	-0.0611964	0.0144342	2.2e-05
rs71568885	6	84318733	0.93854	A	G	0.748879	0.997287	-0.0965446	0.0139434	4.4e-12
rs2147222	6	93845633	1.0309	G	A	0.630256	0.990905	0.0502699	0.0125257	6e-05
rs770637388	6	98561749	1.06262	CAATTT	C	0.512603	0.989801	0.0774963	0.0121851	2e-10
rs9484245	6	100193003	1.07545	C	A	0.205894	0.996235	0.065606	0.0149546	1.1e-05
rs271842	6	104963380	1.11809	C	T	0.135021	0.987142	0.0827403	0.0177543	3.2e-06
rs79074797	6	111589764	1.20414	T	C	0.925871	0.981101	-0.111319	0.0232976	1.8e-06
rs758101791	6	113996460	1.22238	TAA	T	0.261499	0.877866	0.0577509	0.0146591	8.2e-05
rs6568900	6	115834247	1.23511	A	G	0.295686	0.996604	-0.0669865	0.013232	4.1e-07
rs3051954	6	116439744	1.2379	C	CAT	0.601452	0.99639	0.0897625	0.0123735	4e-13
rs1204798	6	116543847	1.23811	A	G	0.750518	1	0.057027	0.0139587	4.4e-05
rs775024604	6	123320037	1.28046	TGTCAGTTG	T	0.6835	0.997058	0.0533079	0.0130426	4.4e-05
rs17463514	6	128951005	1.34084	T	C	0.838966	0.986432	-0.0699997	0.0165593	2.4e-05
rs6420742	6	129655444	1.34679	T	C	0.488028	0.997717	-0.0475627	0.0121062	8.5e-05
rs12193446	6	129820038	1.35012	A	G	0.904073	1	-0.412471	0.020496	4.5e-90
rs929102	6	129993234	1.35336	G	A	0.891215	0.996672	0.0902595	0.0193847	3.2e-06
rs1337776	6	130334409	1.35963	A	G	0.307039	0.994204	0.0527255	0.0130801	5.6e-05
rs9493887	6	134618545	1.42036	C	T	0.823729	0.989846	0.0646208	0.0158669	4.6e-05
rs12190426	6	135712438	1.43231	G	A	0.783594	0.988092	-0.0599208	0.014769	5e-05
rs139248738	6	141293197	1.50889	G	GT	0.35784	0.846392	0.0570744	0.0137056	3.1e-05
rs57106670	6	151319778	1.62697	G	A	0.773174	0.997511	0.0756055	0.0144419	1.6e-07
rs35611699	6	157297090	1.73042	G	GT	0.821513	0.990624	0.0719778	0.0158434	5.5e-06
rs11751433	6	163792854	1.83023	G	A	0.479903	0.988209	0.0737304	0.0121364	1.2e-09
rs9355439	6	164239275	1.83641	T	C	0.439061	0.999594	-0.0475673	0.0121526	9.1e-05
rs2461720	6	166310711	1.89011	A	G	0.30459	0.995091	0.0632964	0.0131223	1.4e-06
rs6456189	6	170554506	1.9791	C	T	0.817309	0.977622	0.0677255	0.0157709	1.8e-05
rs79215835	7	766016	0.00837645	T	C	0.766253	0.997854	0.0583495	0.0143069	4.5e-05
rs386709254	7	1714663	0.0239104	T	TCCCCACACCTCATATCCGGGCTCAGCTGGGA	0.895362	0.656288	-0.130004	0.0253367	2.9e-07
7:2060397_CT_C	7	2060397	0.0285833	CT	C	0.764707	0.952316	0.0741536	0.0145467	3.4e-07
rs57552003	7	7223104	0.120293	G	A	0.604321	1	0.056098	0.0123307	5.4e-06
rs6959052	7	8562462	0.159852	A	C	0.352729	0.996049	-0.057276	0.0126824	6.3e-06
rs12699304	7	12123220	0.22337	A	G	0.59303	0.993592	0.0569807	0.0123545	4e-06
rs2116630	7	13395645	0.240819	C	T	0.763456	0.991536	0.0554519	0.0142867	0.0001
rs6979354	7	21417963	0.374348	C	T	0.446163	0.972222	0.0666054	0.0123009	6.1e-08
rs12164106	7	21830508	0.382267	C	T	0.105745	0.986075	0.0863001	0.0197188	1.2e-05
rs12700551	7	24879345	0.420921	C	T	0.700374	0.975761	0.0551967	0.0133646	3.6e-05
rs550990903	7	25513403	0.43374	A	T	0.905082	0.770546	0.0918292	0.0234879	9.2e-05
rs67251227	7	29127481	0.48605	T	A	0.814351	0.991683	-0.0620515	0.0156155	7.1e-05
rs56239110	7	30944174	0.517922	C	T	0.925704	0.981289	-0.109126	0.0233018	2.8e-06
rs2598096	7	37983903	0.617068	G	A	0.423919	0.875428	-0.0587545	0.0129904	6.1e-06
rs765108	7	44176213	0.694556	T	A	0.663458	0.984153	-0.0510743	0.0128893	7.4e-05
rs12702331	7	47302958	0.73065	C	T	0.55998	0.993761	-0.0535833	0.0122132	1.1e-05
rs35694248	7	47752911	0.739384	C	CT	0.199543	0.893645	0.0701629	0.0159566	1.1e-05
rs760394041	7	50825692	0.768689	CCATCATCACTT	C	0.230259	0.992288	-0.0568694	0.0143596	7.5e-05
rs11980831	7	51064111	0.772364	C	G	0.854237	0.965218	-0.0892993	0.0174117	2.9e-07
rs17556217	7	52710331	0.787959	C	T	0.850254	0.953616	-0.0742861	0.0173363	1.8e-05
rs1844161	7	56717934	0.819761	T	G	0.549484	0.978487	-0.0481987	0.0122851	8.7e-05
rs117391386	7	57342259	0.824142	G	A	0.912243	0.920483	0.0869155	0.0222668	9.5e-05
rs73698376	7	63739352	0.833767	G	A	0.66821	0.973348	0.0531357	0.0130311	4.5e-05
rs4612222	7	70173871	0.873664	C	T	0.456271	0.993662	-0.0494681	0.0121497	4.7e-05
rs56224804	7	70519766	0.877893	G	A	0.912633	0.981069	0.109198	0.0215576	4.1e-07
rs17381884	7	77239735	0.936757	T	C	0.776788	1	-0.0605236	0.0144959	3e-05
rs7786447	7	78073417	0.949623	A	G	0.109077	0.991701	-0.0772147	0.0194088	6.9e-05
7:79054569_GA_G	7	79054569	0.96792	GA	G	0.811257	0.850094	-0.0862935	0.0167602	2.6e-07
rs2247523	7	82454404	1.01325	C	G	0.527639	0.997153	0.0604137	0.0121248	6.3e-07
rs4728549	7	83794930	1.02663	G	A	0.271014	0.99619	0.057733	0.0136205	2.2e-05
rs4278108	7	84317206	1.0303	G	A	0.769887	0.993926	-0.0955115	0.0143765	3.1e-11
rs12537226	7	85809331	1.03876	C	T	0.915874	0.994367	-0.0947281	0.0218035	1.4e-05
rs28365965	7	91875310	1.08052	C	T	0.92966	0.974767	0.105096	0.0239865	1.2e-05
rs57172133	7	93952797	1.10455	G	A	0.630375	0.987864	-0.0496618	0.0126006	8.1e-05
rs796524140	7	95350110	1.11492	TA	T	0.333323	0.981461	0.0558531	0.012887	1.5e-05
rs34919929	7	100012334	1.15705	G	A	0.309381	0.998276	-0.0611326	0.0130696	2.9e-06
rs62483708	7	100614712	1.16139	G	T	0.472571	0.659987	0.0604539	0.0148504	4.7e-05
7:111882612_CA_C	7	111882612	1.28722	CA	C	0.728255	0.922117	-0.0560526	0.0141014	7e-05
rs6968380	7	114940159	1.30696	G	A	0.305343	0.991085	-0.0515156	0.0131826	9.3e-05
rs544986737	7	127181592	1.37476	T	TGA	0.639814	0.893593	-0.0554639	0.0132719	2.9e-05
rs4731587	7	129170492	1.3907	A	C	0.739487	0.994755	-0.0543095	0.01377	8e-05
rs1426472	7	135942486	1.4736	G	A	0.432671	0.993199	0.0506906	0.0122273	3.4e-05
rs10228080	7	139010268	1.52337	G	A	0.834049	0.99352	0.0638731	0.0163047	8.9e-05
7:143213035_AT_A	7	143213035	1.58424	AT	A	0.715977	0.971962	0.0544253	0.0135751	6.1e-05
rs10257799	7	151054996	1.68919	G	A	0.940787	0.986923	-0.107586	0.0257279	2.9e-05
rs721347	7	155625512	1.83003	C	T	0.669695	0.98602	0.0507631	0.0129158	8.5e-05
rs13241973	7	155933364	1.84461	G	A	0.660986	0.997095	0.0496262	0.0127893	0.0001
rs62481676	7	158130058	1.89322	C	A	0.684143	0.883891	0.059382	0.0138161	1.7e-05
rs77918298	7	158348913	1.89548	T	C	0.926528	1	-0.0988353	0.0231462	2e-05
rs1882247	7	158389294	1.89565	C	A	0.919372	0.997588	0.086843	0.0221475	8.8e-05
rs464260	7	158925257	1.90018	T	C	0.451372	0.678939	-0.0701735	0.014742	1.9e-06
rs6967089	7	158940578	1.90087	A	G	0.822873	0.988704	-0.11186	0.0158962	2e-12
rs402708	7	159001372	1.90376	G	A	0.0658167	0.746044	-0.13478	0.0280912	1.6e-06
rs4143339	7	159055450	1.90387	G	A	0.338347	0.995951	-0.0723267	0.0128104	1.6e-08
rs73176984	8	3410174	0.0836008	G	C	0.863159	0.988556	0.069531	0.0176599	8.2e-05
rs35037188	8	5490124	0.14785	T	C	0.270155	0.994399	-0.0620758	0.0136368	5.3e-06
rs2442569	8	6456430	0.177236	G	T	0.687433	1	0.0510948	0.0130763	9.3e-05
rs2976908	8	8345774	0.239452	T	G	0.601857	0.992687	-0.0552109	0.0123795	8.2e-06
rs12056942	8	9554164	0.254653	G	T	0.870107	0.992908	-0.0763354	0.0180765	2.4e-05
rs12542888	8	10662555	0.266313	A	C	0.390711	0.995017	0.0685488	0.0123835	3.1e-08
rs75586490	8	11738594	0.282244	C	G	0.702977	0.996192	0.0597551	0.0132369	6.4e-06
8:15731389_CCCCTTCCTA_C	8	15731389	0.384531	CCCCTTCCTA	C	0.0543092	0.762663	-0.122378	0.0308174	7.2e-05
rs11787077	8	27465312	0.594132	T	C	0.405237	0.999493	-0.0490147	0.012308	6.8e-05
rs2726965	8	27753190	0.596947	C	G	0.133085	0.992511	-0.0716404	0.0178357	5.9e-05
rs2980823	8	40148843	0.712724	T	G	0.416381	0.991803	0.0560374	0.0123009	5.2e-06
rs869422	8	40723970	0.724273	A	G	0.794353	0.999345	-0.129488	0.0149644	5e-18
rs6982235	8	53392062	0.767092	C	T	0.816403	0.982337	0.0844817	0.0157235	7.7e-08
rs113898894	8	53739684	0.767935	A	AT	0.424176	0.887234	-0.0532504	0.0129547	3.9e-05
rs76514562	8	56094023	0.789719	T	A	0.930355	0.958212	-0.0988782	0.0242865	4.7e-05
rs146413289	8	57007122	0.796406	T	TA	0.782757	0.957931	-0.0752894	0.0150198	5.4e-07
8:60179048_CA_C	8	60179048	0.831228	CA	C	0.650998	0.986154	-0.174853	0.0127525	8.7e-43
rs72655575	8	60556509	0.836623	C	A	0.789519	0.990789	-0.0721583	0.0148842	1.2e-06
rs4738828	8	61727587	0.841768	T	G	0.344827	0.998843	0.0731816	0.0127107	8.5e-09
8:63854728_AAT_A	8	63854728	0.862198	AAT	A	0.551771	0.97718	-0.0662155	0.0122412	6.3e-08
rs71560418	8	71422409	0.935973	A	AT	0.364131	0.9793	0.0828812	0.0127027	6.8e-11
8:74252137_CA_C	8	74252137	0.98765	CA	C	0.753233	0.937646	-0.0607731	0.0143993	2.4e-05
rs13280928	8	75700235	1.00191	T	C	0.882671	1	-0.0877429	0.0188478	3.2e-06
rs426926	8	78498698	1.01664	C	G	0.723711	0.99396	-0.0573165	0.0135651	2.4e-05
rs7007258	8	78907849	1.01802	T	A	0.684195	0.975038	-0.056599	0.01315	1.7e-05
rs7839443	8	87682055	1.07536	A	G	0.175628	0.995268	-0.0775644	0.0159147	1.1e-06
rs7816934	8	89312391	1.08335	T	C	0.901558	0.987823	0.102819	0.020361	4.4e-07
8:95556890_CAA_C	8	95556890	1.12876	CAA	C	0.614553	0.968022	0.055667	0.0125805	9.7e-06
rs57889393	8	97814865	1.15971	A	G	0.330133	0.997934	-0.0632567	0.0128193	8e-07
8:98614659_AAGAGAAAG_A	8	98614659	1.16637	AAGAGAAAG	A	0.873081	0.976443	-0.0750865	0.0183777	4.4e-05
rs71572017	8	99587570	1.18117	G	GT	0.666492	0.943551	0.0658942	0.0132204	6.2e-07
rs34336164	8	100875896	1.18231	C	A	0.814611	1	0.0704932	0.0155415	5.7e-06
rs2436907	8	103559772	1.23211	T	C	0.474343	0.995563	-0.0493233	0.0121384	4.8e-05
rs62511501	8	105883514	1.25512	C	T	0.742177	0.971919	-0.0557111	0.0140025	6.9e-05
rs10505421	8	123532207	1.39247	A	C	0.890539	1	-0.0813425	0.0193855	2.7e-05
rs59292953	8	133372871	1.56669	C	T	0.884814	0.968259	-0.0779829	0.0192428	5.1e-05
rs2977497	8	134277855	1.58035	C	T	0.609508	0.991106	-0.0511791	0.012428	3.8e-05
rs13263215	8	135872111	1.60808	G	A	0.892935	0.929812	-0.0874384	0.0202162	1.5e-05
rs2811015	9	44433	6.73812e-05	A	C	0.608584	0.868728	-0.0526424	0.0132828	7.4e-05
rs7873357	9	467629	0.00723742	G	C	0.19046	0.992032	-0.0605025	0.0154114	8.6e-05
rs7846998	9	648397	0.00973387	C	T	0.944682	0.959515	-0.105258	0.0269491	9.4e-05
rs78176765	9	12679504	0.267516	C	CGT	0.945989	0.98478	0.135006	0.0268662	5e-07
rs1340044	9	18362105	0.378627	T	A	0.465381	0.970296	0.0966428	0.0123216	4.4e-15
rs112928511	9	20032417	0.411455	T	TATTC	0.446289	0.96882	0.0531591	0.0123435	1.7e-05
rs1111766	9	20553571	0.422219	T	C	0.357666	0.990353	0.0495534	0.0126608	9.1e-05
rs4338198	9	22847736	0.445703	T	C	0.561929	0.987643	-0.0479694	0.0122187	8.6e-05
rs35670270	9	34060767	0.597277	C	CT	0.666602	0.955955	0.0668642	0.0131072	3.4e-07
9:71810028_GT_G	9	71810028	0.821036	GT	G	0.792509	0.984349	0.0939807	0.0150463	4.2e-10
rs4744571	9	72164759	0.824615	A	G	0.232881	0.990922	0.0707719	0.0143693	8.4e-07
rs1565687	9	72535647	0.831582	G	A	0.857023	0.995359	0.0790092	0.017235	4.6e-06
rs117251371	9	73023096	0.833444	C	T	0.92565	0.990336	-0.0976645	0.0230774	2.3e-05
rs62550802	9	76608490	0.864219	G	T	0.574879	0.99349	0.0499262	0.0122854	4.8e-05
rs7042950	9	77149837	0.868113	A	G	0.775407	1	0.1108	0.0144735	1.9e-14
9:77958111_CT_C	9	77958111	0.880593	CT	C	0.906834	0.883113	0.0874299	0.0221454	7.9e-05
rs10781310	9	78493322	0.889664	A	C	0.865355	0.681706	-0.0870791	0.0219785	7.4e-05
rs35889032	9	82975311	0.963775	T	TA	0.74762	0.967955	-0.0636275	0.014081	6.2e-06
rs187091033	9	93178622	1.10538	G	A	0.282094	0.833833	-0.0602795	0.0146476	3.9e-05
rs334368	9	101931286	1.18949	A	C	0.747367	0.984604	0.0714342	0.0140129	3.4e-07
rs10121779	9	102589542	1.19598	G	A	0.885514	0.782415	-0.0898552	0.0213494	2.6e-05
rs2416934	9	102664305	1.19617	T	C	0.057974	0.962846	-0.107783	0.0263604	4.3e-05
rs10978697	9	109763587	1.26741	A	G	0.883781	1	0.101384	0.0188236	7.2e-08
rs73526122	9	111683154	1.30517	G	A	0.925487	0.998837	0.102578	0.0230403	8.5e-06
rs540661283	9	116317752	1.37019	A	AT	0.896327	0.968977	-0.0802597	0.02007	6.4e-05
9:127910086_GA_G	9	127910086	1.52015	GA	G	0.526219	0.986868	0.0482558	0.0121848	7.5e-05
rs7874608	9	128910775	1.52551	C	T	0.546765	0.993422	-0.0516777	0.012191	2.2e-05
rs201320257	9	135208784	1.63952	AG	A	0.127778	0.973883	0.0737455	0.0183088	5.6e-05
rs202130273	9	135544394	1.64726	C	CAGTT	0.583231	0.985458	0.049724	0.0123407	5.6e-05
rs17474001	9	136267149	1.6633	C	T	0.864045	0.992415	-0.075357	0.0176964	2.1e-05
rs943423	9	137437183	1.71413	G	A	0.302649	0.956161	-0.056887	0.0134565	2.4e-05
rs11103381	9	139097773	1.77728	A	C	0.676851	0.9913	-0.0804157	0.0130084	6.3e-10
rs28410669	9	139227715	1.78238	C	G	0.506094	0.987259	-0.0478688	0.0121849	8.5e-05
rs78245528	10	13434322	0.308074	A	T	0.926586	0.9472	0.0980196	0.0238108	3.8e-05
rs4748431	10	18262069	0.42303	G	T	0.769944	0.987252	-0.0613015	0.0143849	2e-05
rs1778302	10	22910944	0.473669	A	G	0.887471	1	0.0767504	0.019173	6.3e-05
rs1628869	10	27931585	0.532968	G	A	0.507865	0.995574	0.0502449	0.0120818	3.2e-05
10:28755720_CA_C	10	28755720	0.540829	CA	C	0.405162	0.882798	0.0540831	0.0130605	3.5e-05
rs2185724	10	30316208	0.579195	T	C	0.577768	1	0.0618794	0.0122197	4.1e-07
rs7897122	10	49396141	0.701996	A	C	0.627185	0.990876	0.0848294	0.0125433	1.4e-11
rs4935290	10	53676045	0.748374	T	C	0.331044	0.999424	-0.0552371	0.0128733	1.8e-05
rs7069916	10	60271824	0.820653	G	A	0.658341	0.997142	0.0765493	0.0127249	1.8e-09
rs72807911	10	62228288	0.845608	T	C	0.754974	0.993973	0.0659012	0.0141105	3e-06
rs57963314	10	69557678	0.91012	C	G	0.951658	0.956962	-0.11897	0.0288123	3.6e-05
rs7099203	10	71841773	0.948621	G	C	0.799026	0.997054	0.0675993	0.0150995	7.6e-06
rs535215066	10	74142034	0.99462	A	AT	0.417975	0.890253	-0.0699997	0.0129729	6.8e-08
rs61859806	10	76166293	0.99987	G	T	0.351164	0.897447	0.0758569	0.0133366	1.3e-08
rs16932456	10	77405410	1.0069	G	C	0.895352	0.907141	-0.0871973	0.02064	2.4e-05
10:77813286_TAC_T	10	77813286	1.01165	TAC	T	0.537692	0.994342	-0.0574707	0.0121274	2.1e-06
rs10824515	10	79051776	1.02751	G	C	0.63658	0.996157	0.127821	0.0125632	2.6e-24
rs4933772	10	83160854	1.09633	G	A	0.241434	0.998804	0.0580008	0.0141079	3.9e-05
rs11198705	10	85200200	1.11615	A	C	0.951727	0.990738	-0.120263	0.0282907	2.1e-05
rs10736318	10	85990621	1.12763	C	T	0.328371	0.993125	-0.0530362	0.0128747	3.8e-05
rs4517452	10	86021024	1.12826	T	C	0.635936	0.954249	0.126938	0.0128478	5.1e-23
rs999951	10	90036367	1.1661	C	G	0.770996	0.994925	-0.0773751	0.0144266	8.2e-08
rs11186412	10	92753799	1.19683	G	C	0.659673	0.986935	-0.0643854	0.0127623	4.5e-07
rs7067622	10	93364173	1.20703	T	C	0.248779	0.994258	0.0571589	0.0140438	4.7e-05
rs202218508	10	94119501	1.20876	C	T	0.654935	0.736375	-0.0589088	0.0147613	6.6e-05
rs116561981	10	94961626	1.21462	A	T	0.555983	0.979635	0.0639023	0.012278	1.9e-07
rs7075895	10	95416930	1.22458	G	T	0.457689	0.964349	0.0517588	0.0123216	2.7e-05
rs758387659	10	95822340	1.22965	T	TTTG	0.920554	0.653844	-0.108938	0.0276278	8e-05
rs1502593	10	102109202	1.29048	G	A	0.613491	0.99451	0.0497274	0.0124481	6.5e-05
rs1408345	10	102648860	1.29649	G	A	0.919175	0.990692	-0.130144	0.0223112	5.4e-09
rs807037	10	102824349	1.29902	G	C	0.336188	1	0.0784669	0.0127955	8.7e-10
rs4151060	10	103298099	1.30234	G	T	0.941336	1	-0.114223	0.0256869	8.7e-06
rs144741702	10	104111540	1.30365	T	TACC	0.843204	0.996573	0.0862232	0.0166447	2.2e-07
rs74854733	10	104364223	1.30542	A	G	0.929092	1	-0.099536	0.0235489	2.4e-05
rs581533	10	105933138	1.31331	T	C	0.671794	0.995905	0.0597589	0.0128906	3.6e-06
10:109478459_AG_A	10	109478459	1.34394	AG	A	0.585419	0.987873	0.0493772	0.0123267	6.2e-05
rs6584962	10	111689904	1.35952	G	A	0.847771	0.996038	0.100123	0.016823	2.7e-09
rs397753592	10	114538461	1.39299	A	AAT	0.607961	0.617267	-0.0611374	0.0157232	0.0001
10:114716103_CT_C	10	114716103	1.39701	CT	C	0.28182	0.826692	-0.0573491	0.0147465	0.0001
rs17747324	10	114752503	1.39786	T	C	0.774337	0.988161	0.106968	0.0145136	1.7e-13
10:117750717_ACT_A	10	117750717	1.43409	ACT	A	0.931517	0.980256	0.121145	0.0241363	5.2e-07
rs10788212	10	123576479	1.54222	A	G	0.510942	0.981417	0.055968	0.0121562	4.1e-06
rs36212732	10	124215198	1.55779	A	G	0.78455	0.999235	0.0873143	0.0147226	3e-09
rs4980297	10	125275363	1.5743	T	C	0.6155	1	-0.049045	0.0124718	8.4e-05
rs7914206	10	126585397	1.61238	G	A	0.862615	0.9926	-0.0742676	0.017636	2.5e-05
rs1254702	10	126808877	1.6181	A	C	0.162588	0.986488	-0.0890748	0.0164931	6.6e-08
rs11244738	10	127660351	1.63077	C	T	0.657605	0.935438	0.058831	0.0131666	7.9e-06
rs77038317	10	131712639	1.74671	G	A	0.849374	0.929989	-0.0704763	0.0174483	5.4e-05
10:134353789_TTGA_T	10	134353789	1.80895	TTGA	T	0.931188	0.99055	0.0950629	0.0239481	7.2e-05
rs199749138	11	1775762	0.0418315	G	T	0.613259	0.820553	0.0636	0.0136708	3.3e-06
rs7927129	11	2715532	0.0671147	T	G	0.832704	0.988132	0.0691311	0.0162921	2.2e-05
rs7945640	11	6717023	0.151096	G	A	0.613916	0.998943	-0.0624756	0.0124244	4.9e-07
rs11042411	11	9555086	0.196339	A	C	0.601412	1	-0.0477533	0.0123076	0.0001
rs7934143	11	13703687	0.272017	G	A	0.909725	0.995964	0.0843928	0.021138	6.5e-05
rs35247669	11	14327622	0.277941	A	AT	0.64965	0.993143	-0.0551989	0.012685	1.4e-05
rs35199438	11	16630779	0.293622	G	T	0.697159	0.99791	0.0518428	0.013131	7.9e-05
rs1550870	11	18751041	0.318449	C	T	0.532423	1	-0.0909497	0.0120955	5.5e-14
rs377544756	11	20928778	0.369639	CA	C	0.715314	0.87667	-0.0575825	0.0142245	5.2e-05
rs11026029	11	21352916	0.382593	A	G	0.478616	0.988689	0.0473133	0.0121294	9.6e-05
rs527841707	11	28615811	0.467796	C	CT	0.711384	0.902724	0.0609437	0.0139251	1.2e-05
rs7944541	11	30054610	0.477492	G	T	0.263292	0.941535	0.11721	0.0141589	1.3e-16
rs766582413	11	30238132	0.478917	TC	T	0.770498	0.995874	-0.0770046	0.0143542	8.1e-08
rs2593549	11	30625358	0.480867	A	G	0.506936	0.966952	0.0480386	0.0122393	8.7e-05
rs11033093	11	35381495	0.541617	C	G	0.89494	0.986096	0.0779902	0.01983	8.4e-05
11:39952164_CT_C	11	39952164	0.591409	CT	C	0.807099	0.957406	-0.0636786	0.0155903	4.4e-05
rs11602008	11	40149305	0.593945	A	T	0.83147	0.987533	0.222339	0.0162117	8.3e-43
rs7103863	11	43287716	0.620421	T	G	0.62901	0.988327	-0.0763931	0.0125388	1.1e-09
rs4755236	11	44248826	0.628737	G	C	0.392912	0.994752	-0.0535752	0.012416	1.6e-05
rs7112677	11	46111807	0.661782	A	T	0.550526	0.990691	-0.0508033	0.0121636	3e-05
rs7928419	11	47392114	0.665203	G	A	0.325187	0.997457	0.0690553	0.0128824	8.3e-08
rs12364432	11	47902883	0.665623	G	A	0.656567	0.985977	-0.0599624	0.012744	2.5e-06
rs175136	11	60865960	0.700232	G	A	0.669835	0.996582	0.0511109	0.0128628	7.1e-05
rs198442	11	61506468	0.702967	C	T	0.556054	0.99195	0.0741435	0.0121641	1.1e-09
rs11231168	11	62401620	0.714589	C	T	0.590822	0.987523	0.0488265	0.0123321	7.5e-05
11:65100506_GTA_G	11	65100506	0.737185	GTA	G	0.0640464	0.987211	-0.0974816	0.024787	8.4e-05
rs144202953	11	76118986	0.836365	T	TA	0.0992955	0.985746	-0.0809061	0.0202618	6.5e-05
rs148466713	11	78134159	0.854835	T	TTAAAAA	0.833467	0.970262	-0.0735439	0.0163976	7.3e-06
rs11373712	11	83167697	0.923509	C	CA	0.282119	0.96921	-0.0665763	0.0136324	1e-06
rs2155413	11	84634790	0.936757	C	A	0.530369	0.974425	0.0928224	0.0122447	3.4e-14
rs290195	11	85432420	0.938837	A	G	0.359273	0.997523	-0.0610727	0.0125568	1.2e-06
rs57615584	11	86334557	0.944283	C	CCCTG	0.692523	0.996171	0.0772246	0.013114	3.9e-09
rs200697596	11	91828400	0.989294	T	C	0.697493	0.860751	0.0610934	0.0141378	1.6e-05
rs3886961	11	92605143	0.998125	T	A	0.625095	0.963922	-0.0599087	0.0126885	2.3e-06
rs613081	11	94779014	1.01945	T	C	0.472424	0.989087	0.0545772	0.0121279	6.8e-06
rs4753173	11	95279452	1.03015	T	C	0.564383	0.991223	-0.0478945	0.0122356	9.1e-05
rs2199398	11	98747537	1.07186	G	T	0.135762	0.992704	-0.0765768	0.0177066	1.5e-05
rs10791569	11	102088335	1.10377	A	C	0.575594	0.988661	0.0503451	0.012288	4.2e-05
rs78069145	11	102353667	1.10662	A	C	0.941927	0.93562	-0.111331	0.0266768	3e-05
rs260822	11	103844893	1.12273	C	G	0.474713	0.980956	0.0500712	0.0122223	4.2e-05
rs7102567	11	105555845	1.13406	G	A	0.641368	0.988264	0.0931617	0.0126815	2e-13
rs796811914	11	108019887	1.15501	AT	A	0.449394	0.98273	-0.0761199	0.0122515	5.2e-10
rs11213940	11	111433927	1.18722	C	A	0.72947	0.99298	0.0535415	0.0136218	8.5e-05
rs525028	11	116705516	1.26127	G	A	0.294061	0.986517	-0.0532311	0.0133633	6.8e-05
rs17509913	11	117434487	1.27054	G	A	0.897812	0.995499	0.0918574	0.0199438	4.1e-06
rs202246805	11	117668567	1.27516	GT	G	0.475491	0.982583	0.0824586	0.0121869	1.3e-11
11:119237357_TAA_T	11	119237357	1.29981	TAA	T	0.820115	0.938673	0.103064	0.0162299	2.1e-10
rs562039497	11	120390585	1.3194	T	G	0.941247	0.757706	0.130882	0.0294617	8.9e-06
rs1029278	11	123421402	1.38417	A	G	0.333445	0.998168	-0.0659346	0.0128444	2.8e-07
rs6590199	11	126235667	1.42427	G	A	0.84165	0.983658	0.0767408	0.0166577	4.1e-06
rs8705	11	128328913	1.45982	G	A	0.682866	0.972687	0.0572294	0.0131583	1.4e-05
rs606707	11	128589472	1.46589	C	T	0.530291	0.989788	0.0523134	0.0121538	1.7e-05
rs654169	11	128691920	1.46958	G	A	0.70987	0.972051	0.073402	0.0134914	5.3e-08
rs10893946	11	128862342	1.47586	C	A	0.605112	0.992552	-0.0634298	0.0123844	3e-07
rs73031129	11	130805871	1.513	A	C	0.748944	0.997673	0.0605647	0.0139597	1.4e-05
rs1015053	11	131933511	1.54757	A	T	0.574285	0.998152	-0.0797959	0.0122342	6.9e-11
rs67716502	11	132974756	1.56786	T	TA	0.275623	0.981736	-0.0705574	0.0136331	2.3e-07
rs479821	11	133882954	1.59124	C	A	0.674767	0.982165	-0.050749	0.0129515	8.9e-05
rs1012387	12	5192358	0.12834	C	T	0.660303	0.957547	-0.0518452	0.013006	6.7e-05
rs5442	12	6954864	0.177552	G	A	0.929754	1	0.263392	0.0236805	9.7e-29
rs7138718	12	7402193	0.184588	T	C	0.380481	0.998803	-0.0516381	0.0124467	3.3e-05
rs10842914	12	9275778	0.223123	C	T	0.682719	0.993668	0.0781247	0.0130235	2e-09
12:12041328_TTTTC_T	12	12041328	0.259888	TTTTC	T	0.473906	0.764497	0.0652461	0.0138216	2.4e-06
12:12880694_CTT_C	12	12880694	0.279987	CTT	C	0.387638	0.969982	0.0578745	0.0125866	4.3e-06
rs2160729	12	14071844	0.304417	C	T	0.298773	0.980625	-0.0797374	0.0133601	2.4e-09
rs7306301	12	16089825	0.323278	C	T	0.624983	0.841515	-0.062501	0.0135195	3.8e-06
rs17646466	12	22404361	0.398346	G	A	0.720512	0.980443	0.0626439	0.0135808	4e-06
rs12423535	12	22533320	0.399856	C	A	0.417642	0.934034	-0.0766502	0.0126685	1.4e-09
rs10505904	12	23884513	0.417102	G	A	0.802571	0.984683	-0.0595275	0.0152741	9.7e-05
rs11047225	12	24195587	0.421253	C	T	0.532801	0.994682	-0.0534276	0.0121209	1e-05
rs112622125	12	24362907	0.424707	C	G	0.876778	0.954146	0.0731989	0.0187637	9.6e-05
rs11048413	12	26275555	0.457408	G	A	0.516217	0.956536	0.060701	0.012337	8.6e-07
rs141428313	12	26777709	0.465407	C	CA	0.419568	0.846777	0.0622444	0.0132794	2.8e-06
rs987547	12	27715010	0.471967	A	G	0.76626	0.988928	-0.0614996	0.0143355	1.8e-05
rs12810900	12	28236679	0.482391	G	C	0.871238	0.982101	-0.0891974	0.0181486	8.9e-07
rs11049727	12	28737797	0.483574	T	A	0.693863	0.994094	0.0513318	0.0131829	9.9e-05
rs12320044	12	29028788	0.490172	T	C	0.532915	0.977743	0.0545055	0.0122345	8.4e-06
rs10843391	12	29508642	0.493703	A	G	0.717348	0.994701	0.0560761	0.0134566	3.1e-05
rs12146879	12	46408489	0.594588	A	G	0.74387	0.983678	0.0931424	0.014022	3.1e-11
12:53136130_GC_G	12	53136130	0.668393	GC	G	0.154535	0.887991	-0.0689776	0.01772	9.9e-05
rs10876402	12	53459881	0.674863	T	A	0.744035	0.977458	0.0561767	0.0139726	5.8e-05
rs7964528	12	54722784	0.689753	T	C	0.875412	0.956345	-0.0918174	0.0186606	8.6e-07
rs1123888	12	55411052	0.700081	A	G	0.588114	0.903055	-0.0505668	0.0128926	8.8e-05
rs3138142	12	56115585	0.708713	C	T	0.757186	0.994098	-0.20903	0.0140903	8.7e-50
rs143854969	12	56828521	0.712966	A	AAAAT	0.84494	0.91062	-0.0690651	0.0174717	7.7e-05
rs6581124	12	57545756	0.720828	G	A	0.756116	1	-0.0592693	0.0140293	2.4e-05
rs10878505	12	67157913	0.80631	A	G	0.641325	0.991593	0.0535865	0.0126315	2.2e-05
rs35724765	12	70467157	0.857079	C	CA	0.735673	0.992805	-0.05368	0.0137508	9.5e-05
rs118139086	12	82342907	0.982764	C	G	0.933423	0.965744	0.0977392	0.0246672	7.4e-05
rs140287439	12	85591155	1.00809	C	G	0.82153	0.986557	-0.0680175	0.0158876	1.9e-05
rs753352334	12	91631789	1.04494	GT	G	0.104094	0.912276	-0.0863514	0.0207945	3.3e-05
rs76532867	12	94212918	1.08481	C	T	0.91848	0.989275	0.102198	0.0221785	4.1e-06
12:96206476_TACAA_T	12	96206476	1.12409	TACAA	T	0.806996	0.998127	-0.0738446	0.0153312	1.5e-06
rs2946830	12	102776566	1.19893	T	C	0.573593	0.996704	0.0476936	0.0122324	9.7e-05
12:106730031_AG_A	12	106730031	1.26009	AG	A	0.829969	0.98417	0.0803842	0.0162292	7.3e-07
rs772505998	12	114238293	1.32711	ACGTCATGT	A	0.739383	0.995312	0.0558777	0.0138165	5.2e-05
rs111600767	12	115267305	1.34882	C	T	0.884003	0.984482	-0.0869205	0.0190622	5.1e-06
rs111173978	12	118232094	1.41383	T	A	0.57915	0.918024	0.0663257	0.0127733	2.1e-07
rs140511912	12	122585181	1.46556	A	G	0.327403	0.998681	-0.0558495	0.0129094	1.5e-05
rs1031605	12	125276969	1.49793	G	A	0.817495	0.910525	0.0782558	0.0163595	1.7e-06
rs10773751	12	130683133	1.68641	G	A	0.619057	0.959573	0.0597613	0.0126661	2.4e-06
rs77735553	12	130937770	1.69638	T	C	0.895383	0.927997	-0.101898	0.0205174	6.8e-07
rs11610246	12	131140769	1.704	G	A	0.762892	1	-0.0685209	0.0142239	1.5e-06
rs12311737	12	131958370	1.72144	C	G	0.898741	1	0.0850038	0.020095	2.3e-05
rs79725499	12	132815915	1.73773	A	T	0.84093	0.746914	-0.075507	0.0191811	8.3e-05
rs12368004	12	133440774	1.75007	C	A	0.35129	0.928283	-0.0683879	0.0131548	2e-07
rs71198994	13	21308716	0.0327845	A	ATTAT	0.720831	0.766506	-0.062427	0.0153932	5e-05
rs638310	13	22312653	0.0484703	G	A	0.339672	0.993521	-0.0507334	0.012779	7.2e-05
rs2940232	13	23025141	0.084606	G	A	0.795243	0.986601	0.0591515	0.0150888	8.8e-05
rs528492219	13	24867368	0.136473	G	GA	0.900447	0.975414	-0.0795485	0.0203993	9.6e-05
rs9507726	13	27090498	0.178728	G	A	0.714647	0.989892	-0.0574571	0.0134344	1.9e-05
13:27865505_TAA_T	13	27865505	0.1934	TAA	T	0.128211	0.889991	0.0827242	0.019135	1.5e-05
rs2281827	13	29001721	0.220091	C	T	0.763487	0.994141	-0.0975141	0.0142825	8.6e-12
rs9634361	13	30897471	0.260166	G	T	0.553545	0.994319	0.0542432	0.0122177	9e-06
rs9551926	13	31060704	0.264687	C	A	0.80916	1	-0.0607636	0.0153593	7.6e-05
13:32496166_CT_C	13	32496166	0.293867	CT	C	0.0719274	0.935433	-0.0987875	0.0242841	4.7e-05
rs936496	13	36100541	0.344731	A	G	0.61539	0.994979	0.0559046	0.0124946	7.7e-06
13:36247786_GC_G	13	36247786	0.346203	GC	G	0.819236	0.956343	-0.0664514	0.0160491	3.5e-05
rs17197936	13	38175839	0.382382	T	C	0.920809	0.971697	-0.106375	0.0227005	2.8e-06
rs150431313	13	39979333	0.402699	T	TA	0.918817	0.992535	0.0865494	0.0222219	9.8e-05
rs7326825	13	50113450	0.535266	G	A	0.293653	0.995895	0.0813665	0.013348	1.1e-09
rs537656641	13	52242015	0.555431	C	CTTTT	0.680199	0.944209	-0.0546841	0.0132977	3.9e-05
rs6561690	13	53467535	0.563082	A	G	0.335087	0.988344	0.0507756	0.0128737	8e-05
rs9596743	13	53563845	0.565235	A	G	0.944539	0.977767	0.125231	0.0266867	2.7e-06
rs9541022	13	67732275	0.646752	T	C	0.791572	0.997641	0.0643531	0.0149301	1.6e-05
rs751299379	13	67882475	0.650606	C	CAG	0.852813	0.861178	0.0735038	0.0184395	6.7e-05
rs34720604	13	70190188	0.663261	T	TA	0.728919	0.992792	-0.0561112	0.013661	4e-05
rs7323974	13	73171910	0.708449	C	A	0.151818	1	-0.0700641	0.0169433	3.5e-05
rs77394627	13	74625404	0.731338	T	G	0.888221	0.996428	0.0944555	0.0192372	9.1e-07
rs61965243	13	75075657	0.738685	A	G	0.938842	0.997122	-0.125417	0.0252964	7.1e-07
rs12323034	13	80476791	0.793999	C	T	0.740316	0.996317	0.0617029	0.0138155	8e-06
rs9602630	13	85604717	0.829195	G	A	0.732991	0.995038	0.0947692	0.0136879	4.4e-12
rs72634677	13	85835845	0.830943	A	G	0.847857	0.976128	-0.066301	0.0170058	9.7e-05
rs4773724	13	93891889	0.892484	G	T	0.486791	0.999388	-0.05825	0.0120745	1.4e-06
rs1323971	13	94027893	0.89398	G	A	0.674239	0.991788	0.0678486	0.0129433	1.6e-07
13:97083479_AAAC_A	13	97083479	0.936668	AAAC	A	0.724181	0.977216	0.0596335	0.0137177	1.4e-05
rs9300516	13	99485218	0.97691	T	C	0.749339	0.978658	0.0726631	0.0140637	2.4e-07
rs4424774	13	100393920	0.982967	G	A	0.789139	0.998037	-0.0599562	0.0148193	5.2e-05
rs9513672	13	100477148	0.985423	A	G	0.838481	1	-0.0658066	0.0164387	6.3e-05
rs550912873	13	100584331	0.989598	CTT	C	0.472289	0.841726	-0.0557842	0.0131587	2.2e-05
rs368893443	13	100690003	0.992049	A	AAGAG	0.548423	0.991077	0.127895	0.0122364	1.4e-25
rs9518096	13	101223109	0.994413	T	C	0.51783	0.99612	0.0945264	0.0121321	6.6e-15
rs4772525	13	103712309	1.03404	T	C	0.311227	0.988514	-0.0516249	0.0131325	8.5e-05
rs77734381	14	20337449	0.00383159	A	G	0.928448	0.777147	0.113813	0.0270416	2.6e-05
rs17792617	14	21783884	0.0648879	G	A	0.583963	0.999403	0.0528264	0.0122968	1.7e-05
rs117256132	14	23726369	0.116363	C	A	0.55431	0.937022	0.0520539	0.0125354	3.3e-05
rs202111584	14	29737969	0.208208	G	GGA	0.647967	0.811906	-0.0607508	0.0139871	1.4e-05
rs13122	14	31359024	0.235329	A	T	0.691912	0.948804	-0.0581648	0.0134403	1.5e-05
14:33298731_CA_C	14	33298731	0.262196	CA	C	0.545985	0.982627	-0.079375	0.0122505	9.2e-11
rs71445917	14	35865308	0.32796	CTTT	C	0.553857	0.972464	-0.0524102	0.0123302	2.1e-05
rs117711529	14	38092025	0.350649	G	C	0.927027	0.915014	0.0946474	0.0242907	9.8e-05
rs2180231	14	42277661	0.378108	A	G	0.769319	0.930043	0.0933205	0.0148835	3.6e-10
rs34295265	14	49997486	0.430036	C	CT	0.285773	0.974308	-0.0564224	0.0135527	3.1e-05
rs8013191	14	51234402	0.43948	G	A	0.749884	0.965876	-0.0708142	0.0142004	6.1e-07
rs569569725	14	54351096	0.479483	C	CAA	0.912339	0.929437	-0.102282	0.0221648	3.9e-06
rs2761882	14	54420309	0.480913	C	T	0.50392	0.982851	0.110456	0.0121729	1.1e-19
rs12434969	14	54546145	0.485814	C	T	0.417776	0.992163	0.0764433	0.01227	4.7e-10
rs10637890	14	54779522	0.486615	T	TTC	0.378608	0.982252	-0.0535583	0.0126185	2.2e-05
rs35427179	14	59909106	0.544818	C	CT	0.866365	0.910161	-0.0731798	0.0185775	8.2e-05
rs779566036	14	60742562	0.547267	CTT	C	0.707591	0.98006	-0.0541547	0.0134326	5.5e-05
rs28711886	14	61072658	0.547797	G	A	0.321859	0.978076	-0.116722	0.0130657	4.1e-19
rs28757824	14	61987084	0.558419	G	C	0.873291	0.997557	0.0714613	0.018185	8.5e-05
rs61994988	14	63821806	0.579917	C	A	0.925641	0.995296	0.10935	0.0230779	2.2e-06
rs34110441	14	64876545	0.586641	G	T	0.666127	0.961517	-0.0563084	0.0131028	1.7e-05
rs56919946	14	65445971	0.591404	C	T	0.743673	0.997908	-0.0567017	0.0138502	4.2e-05
rs1952069	14	67108386	0.602558	G	A	0.962287	0.890861	0.146794	0.0347057	2.3e-05
14:67755681_CT_C	14	67755681	0.602891	CT	C	0.123151	0.865504	-0.077627	0.0199435	9.9e-05
rs8019177	14	67921639	0.604729	A	G	0.763597	0.992468	0.0777122	0.0142822	5.3e-08
rs4902562	14	68731458	0.612066	A	G	0.428172	0.991244	0.0494172	0.0122756	5.7e-05
rs739873	14	68973085	0.614313	C	T	0.510789	1	-0.0497181	0.0121065	4e-05
rs3211166	14	69703158	0.625393	A	G	0.693774	0.990713	0.0762808	0.013159	6.8e-09
rs17181895	14	73279616	0.670165	G	A	0.909637	0.989756	0.0861176	0.0211886	4.8e-05
rs34229928	14	74061242	0.673539	G	A	0.860069	0.995039	0.0841682	0.0175003	1.5e-06
rs8011873	14	74570354	0.677004	T	C	0.665723	0.998672	0.0507543	0.0128199	7.5e-05
rs11159090	14	75033340	0.683505	C	T	0.401327	0.983158	-0.054854	0.012462	1.1e-05
14:78098589_CT_C	14	78098589	0.729076	CT	C	0.411535	0.988228	0.0511775	0.0123502	3.4e-05
rs8006086	14	78773289	0.73514	C	T	0.547882	0.991286	0.0495262	0.012201	4.9e-05
rs17125093	14	89428948	0.828479	G	A	0.802452	1	0.0739274	0.0151917	1.1e-06
rs7155583	14	89502428	0.832143	C	G	0.799208	0.982909	0.0591409	0.015195	9.9e-05
rs76796994	14	92368630	0.89416	T	G	0.88046	0.745486	-0.0873941	0.0215279	4.9e-05
rs77505700	14	92576764	0.895201	C	T	0.907584	0.991551	0.0855595	0.0209434	4.4e-05
rs61976561	14	92587301	0.895458	C	T	0.842626	0.990946	-0.0915204	0.0166546	3.9e-08
rs578113254	14	93112311	0.908823	G	A	0.835743	0.95397	0.0848112	0.016688	3.7e-07
rs11622887	14	95942447	0.97076	A	C	0.501856	0.984925	0.0502029	0.0121642	3.7e-05
rs57502460	14	98720548	1.03036	A	T	0.858765	0.763998	-0.0807121	0.0199807	5.4e-05
rs2614469	14	99677204	1.05278	A	T	0.749432	0.994201	-0.0545819	0.014033	0.0001
rs9805992	14	100993651	1.07472	A	C	0.635962	0.966807	-0.0655634	0.0127527	2.7e-07
rs35033460	14	104349791	1.12502	A	T	0.806876	0.96951	0.0718107	0.0155583	3.9e-06
14:105546308_GTGAGCC_G	14	105546308	1.14615	GTGAGCC	G	0.319438	0.978823	0.0590603	0.0131299	6.9e-06
rs56320427	15	26287642	0.34887	C	T	0.534964	1	-0.0584945	0.0121108	1.4e-06
rs11638213	15	27290734	0.383972	A	G	0.462891	0.99066	0.0544384	0.0121042	6.9e-06
rs1018104	15	28083207	0.404537	G	C	0.339584	0.970637	0.0534191	0.0129825	3.9e-05
rs7496326	15	28344695	0.409921	C	T	0.944927	0.985362	0.11376	0.026698	2e-05
rs35616506	15	31298737	0.442982	T	A	0.947628	0.99744	-0.106665	0.0272526	9.1e-05
rs79872109	15	34953809	0.518319	A	T	0.953059	0.921102	0.144316	0.02957	1.1e-06
rs634990	15	35006073	0.51997	T	C	0.512153	1	0.244808	0.0120943	4.2e-91
rs12593516	15	35040544	0.521642	T	G	0.628915	0.96237	0.0555106	0.0127496	1.3e-05
rs1055356	15	35148102	0.527304	T	C	0.433723	0.98818	0.0720247	0.0122621	4.3e-09
rs592976	15	40737476	0.628896	C	A	0.44465	0.930518	0.0672152	0.0126063	9.7e-08
15:43351786_CA_C	15	43351786	0.641095	CA	C	0.190147	0.830485	-0.0731775	0.0169178	1.5e-05
rs75227249	15	48763008	0.689029	A	T	0.870909	0.995982	-0.126789	0.0180524	2.2e-12
rs3098200	15	50821945	0.703939	G	A	0.54517	0.99706	-0.0498898	0.0121511	4e-05
rs5002319	15	52586967	0.713072	A	G	0.131346	0.990547	0.0721062	0.0179985	6.2e-05
rs59251555	15	53162126	0.718481	C	T	0.840159	0.980227	-0.0763957	0.0167255	4.9e-06
rs8038387	15	56095816	0.753358	C	T	0.743097	1	0.0601919	0.0138401	1.4e-05
rs1657792	15	60923429	0.823333	T	C	0.429778	0.987909	-0.0504773	0.0122796	3.9e-05
rs7162310	15	63571234	0.873585	C	T	0.788183	0.999882	-0.113385	0.0148082	1.9e-14
rs58683410	15	66987827	0.901798	C	T	0.655477	0.984364	0.0561592	0.012817	1.2e-05
rs426605	15	67294557	0.909066	A	T	0.618475	0.997194	0.0567352	0.0124313	5e-06
rs2291986	15	70368432	0.951553	T	C	0.755945	0.989306	0.0717393	0.0141361	3.9e-07
rs7180806	15	71674566	0.97165	C	T	0.595565	0.999726	-0.0515986	0.0123209	2.8e-05
rs893819	15	74229524	0.994757	A	G	0.644607	0.998203	0.0764364	0.0126324	1.4e-09
rs4886452	15	75929756	1.00496	C	T	0.497379	1	-0.0558427	0.0120933	3.9e-06
rs563877153	15	77571174	1.01013	G	GT	0.71167	0.832396	-0.0610318	0.0146055	2.9e-05
rs871058	15	78858491	1.02177	G	A	0.635216	0.991025	0.0604957	0.0126215	1.6e-06
15:79339594_AGT_A	15	79339594	1.02887	AGT	A	0.849776	0.830514	-0.0807264	0.0185389	1.3e-05
rs1961579	15	79380516	1.03274	G	A	0.579434	0.997947	0.155028	0.0122398	9.1e-37
rs55710222	15	79991258	1.04176	C	G	0.803761	0.710362	-0.0785113	0.01811	1.5e-05
rs13380097	15	82278144	1.08004	T	C	0.302784	0.996613	0.0770614	0.0131895	5.1e-09
rs11854476	15	83483545	1.08253	A	G	0.222138	0.99327	0.0668395	0.0146127	4.8e-06
rs199965548	15	85914951	1.09236	CTCTT	C	0.881611	0.978105	-0.0855665	0.0189985	6.7e-06
rs4932363	15	91323101	1.18553	G	A	0.943629	0.967244	-0.114348	0.0266823	1.8e-05
rs199864266	15	91722311	1.19735	T	A	0.678639	0.979121	0.0513309	0.0130741	8.6e-05
rs34062433	15	92240962	1.21209	T	G	0.939307	0.852035	-0.119759	0.0274176	1.3e-05
rs139595775	15	92608300	1.21914	T	TTTTG	0.294874	0.91954	0.0634551	0.0138225	4.4e-06
rs35762140	15	94990873	1.30545	T	TG	0.720305	0.975521	0.0576032	0.0136734	2.5e-05
rs2291996	15	95144412	1.30867	C	G	0.741316	0.983698	0.0593596	0.0139017	2e-05
rs16975446	15	96177806	1.33997	G	A	0.642966	0.979655	-0.0494144	0.0127093	0.0001
rs12440962	15	99500064	1.43042	C	T	0.756527	0.979071	-0.0635428	0.0141881	7.5e-06
rs7164904	15	100050171	1.44065	T	C	0.529556	0.98853	0.0603929	0.0121902	7.3e-07
rs383995	16	433538	0.00438583	A	G	0.310418	0.956491	-0.0559941	0.0133268	2.7e-05
rs2369700	16	1374513	0.034001	G	A	0.134651	0.993272	0.0739891	0.017763	3.1e-05
16:7288328_TA_T	16	7288328	0.166474	TA	T	0.512495	0.963469	-0.0763165	0.012295	5.4e-10
rs7188859	16	7460426	0.168735	T	C	0.634472	0.982952	0.173995	0.0126885	8.5e-43
rs1868289	16	10215813	0.234669	G	T	0.321655	0.991876	0.0681776	0.0130041	1.6e-07
rs11642614	16	10337879	0.236705	T	C	0.685951	0.946806	0.057208	0.0133537	1.8e-05
16:28257706_CT_C	16	28257706	0.53886	CT	C	0.256835	0.915979	-0.0567723	0.0143832	7.9e-05
rs2607006	16	28576017	0.542382	T	C	0.586257	0.960751	0.0628383	0.0124868	4.8e-07
rs28807781	16	29274728	0.54818	T	C	0.734223	0.842019	0.0589784	0.0148996	7.5e-05
rs72789779	16	57537660	0.742394	G	T	0.938231	0.988524	0.104059	0.0253276	4e-05
rs28811286	16	62474313	0.803839	T	A	0.801146	0.938867	-0.0618922	0.0156319	7.5e-05
rs28526086	16	67366809	0.849861	A	T	0.956301	0.995723	0.117472	0.0296352	7.4e-05
16:67923472_CA_C	16	67923472	0.850317	CA	C	0.906127	0.951398	0.1445	0.0212411	1e-11
rs34006916	16	68428844	0.851366	G	A	0.945416	0.984988	0.121618	0.0268386	5.9e-06
rs11862861	16	73196418	0.883332	T	C	0.583215	0.993828	0.0528169	0.0122316	1.6e-05
rs17326438	16	73777228	0.896924	C	G	0.877217	0.988985	0.077647	0.0185377	2.8e-05
rs2549216	16	74443733	0.907105	T	G	0.213697	0.839446	0.0812424	0.0161031	4.5e-07
16:75525071_AAAAAAAAAAAAAAAAAAATAT_A	16	75525071	0.91932	AAAAAAAAAAAAAAAAAAATAT	A	0.413413	0.805879	-0.0563297	0.0136791	3.8e-05
rs8052888	16	78154452	0.958756	C	T	0.808278	0.962482	-0.0728454	0.0156213	3.1e-06
rs2221704	16	79324776	1.00116	A	G	0.349454	0.991884	0.0506662	0.0127242	6.8e-05
rs13338008	16	79802404	1.0145	C	A	0.793334	0.994996	0.0607758	0.0149239	4.7e-05
rs12926386	16	80443125	1.02466	A	G	0.441688	0.985738	0.075181	0.0122078	7.3e-10
rs12919362	16	83447930	1.1058	C	T	0.735256	0.990709	0.0612168	0.0137472	8.5e-06
16:85676067_GC_G	16	85676067	1.19264	GC	G	0.91906	0.880256	0.0988365	0.023571	2.8e-05
rs1054521	16	87436720	1.25639	G	T	0.055353	1	-0.12793	0.0264527	1.3e-06
rs56969793	17	4287311	0.112576	C	T	0.897759	0.898982	0.0952266	0.0209234	5.3e-06
rs435555	17	4947305	0.134189	C	T	0.445112	0.992543	0.0485149	0.0121602	6.6e-05
rs12600861	17	7355621	0.196069	A	C	0.638788	0.997803	-0.0562132	0.0126264	8.5e-06
rs12950912	17	7845647	0.203083	G	A	0.730371	0.997474	0.0624504	0.0136942	5.1e-06
rs9898836	17	11353695	0.301534	C	T	0.815788	1	-0.0620049	0.015627	7.3e-05
rs2908972	17	11407259	0.302827	T	A	0.605778	0.972481	0.136056	0.0124986	1.3e-27
rs12450368	17	14138507	0.37894	T	C	0.58382	0.943751	0.0814329	0.0125841	9.7e-11
17:19333709_CAAAAAAAAAAAAAAA_C	17	19333709	0.460476	CAAAAAAAAAAAAAAA	C	0.189418	0.874794	-0.0655403	0.0165126	7.2e-05
rs201243626	17	20202290	0.465084	A	G	0.636078	0.922495	0.0626938	0.01307	1.6e-06
rs62067167	17	31251711	0.521289	C	T	0.824229	0.974445	0.13512	0.0160634	4e-17
rs36069874	17	36979103	0.632202	A	AT	0.67889	0.917421	0.0645262	0.0135082	1.8e-06
rs4795389	17	37772656	0.639772	A	C	0.263792	0.989061	-0.0878033	0.0138064	2e-10
rs60237016	17	39606388	0.650751	A	G	0.934556	0.864601	0.119111	0.0262357	5.6e-06
rs565370971	17	43681796	0.688131	G	A	0.817753	0.888465	-0.076056	0.0166127	4.7e-06
17:44355745_TTGTTC_T	17	44355745	0.691094	TTGTTC	T	0.851158	0.795184	-0.0876782	0.0190239	4e-06
rs199502	17	44862347	0.691517	G	A	0.784959	0.984838	-0.0655401	0.0148191	9.7e-06
rs55978930	17	47299789	0.711662	A	G	0.689574	0.985754	-0.123407	0.0132101	9.5e-21
rs198547	17	48651811	0.735969	A	G	0.112449	0.978875	0.0762333	0.0192838	7.7e-05
rs1963456	17	54715143	0.806094	T	C	0.360681	0.993899	0.110877	0.0126407	1.8e-18
rs11652711	17	55507586	0.828702	T	C	0.782431	1	-0.064281	0.0146322	1.1e-05
rs111473833	17	55547637	0.830737	T	TTTTA	0.165432	0.984732	-0.0785208	0.0163479	1.6e-06
rs7211294	17	56462783	0.852212	G	A	0.830429	0.989879	0.108197	0.0161976	2.4e-11
rs34694859	17	57324343	0.853081	G	A	0.888506	0.944489	0.106643	0.0197884	7.1e-08
rs141915540	17	58840116	0.861084	T	A	0.897978	0.989718	-0.116307	0.0201495	7.8e-09
17:59400155_CAGAG_C	17	59400155	0.867725	CAGAG	C	0.328945	0.8947	0.063074	0.0135318	3.1e-06
rs10853030	17	59463239	0.870738	A	G	0.126658	0.990544	0.122381	0.018265	2.1e-11
rs139536854	17	59680954	0.876752	C	CTGTG	0.519321	0.917323	0.0492561	0.0126133	9.4e-05
rs8082651	17	61675292	0.887021	A	G	0.732518	1	0.0545754	0.0137191	6.9e-05
rs200718084	17	62740159	0.898895	A	AAAGG	0.167246	0.872201	-0.072681	0.0172786	2.6e-05
rs887489	17	63412511	0.909505	T	C	0.126027	0.994986	0.0709688	0.0182437	0.0001
rs62084693	17	66036110	0.947992	C	T	0.239298	0.994046	0.0652387	0.014238	4.6e-06
rs3072826	17	66452641	0.954506	GGAAA	G	0.638929	1	-0.0576337	0.0125718	4.6e-06
17:67482915_AG_A	17	67482915	0.970251	AG	A	0.843637	0.934272	-0.0709242	0.0171804	3.7e-05
rs4793501	17	68718734	0.986275	C	T	0.420404	0.985935	0.0822732	0.0123379	2.6e-11
rs7217506	17	69487689	0.99952	T	A	0.454449	0.987132	-0.0521518	0.0121838	1.9e-05
17:71237014_GT_G	17	71237014	1.04414	GT	G	0.482895	0.95736	-0.0498098	0.0123741	5.7e-05
17:71560971_AAC_A	17	71560971	1.05638	AAC	A	0.846828	0.933755	-0.0688537	0.0173469	7.2e-05
rs9910244	17	71722197	1.05883	C	T	0.931244	0.942162	0.106157	0.0245033	1.5e-05
rs9038	17	75495397	1.14034	T	C	0.60984	1	0.071427	0.0123696	7.7e-09
rs78537260	17	75802159	1.1542	T	C	0.907383	0.958982	-0.0839993	0.0211946	7.4e-05
17:75938549_CTT_C	17	75938549	1.15601	CTT	C	0.855653	0.972383	-0.0735484	0.0173877	2.3e-05
rs9911460	17	79538841	1.26826	A	T	0.523687	0.990872	0.103394	0.0121353	1.6e-17
rs5386	17	79769169	1.2709	C	G	0.88814	0.944304	0.0876109	0.0196795	8.5e-06
rs112656798	18	1044792	0.037194	A	G	0.866478	0.935396	-0.0741028	0.0183865	5.6e-05
rs9950240	18	4701230	0.149289	T	C	0.752136	0.99659	0.0617494	0.01404	1.1e-05
rs149057257	18	5247940	0.163638	T	C	0.828734	0.989378	0.0689463	0.0161135	1.9e-05
rs11659457	18	6461151	0.198496	G	A	0.591022	0.997628	-0.0619911	0.012368	5.4e-07
rs112881297	18	23475629	0.46396	A	AAACT	0.134868	0.992475	-0.0707021	0.0178122	7.2e-05
rs11083244	18	25643844	0.490771	T	C	0.723276	0.989021	0.0622737	0.0135594	4.4e-06
rs75434368	18	27176610	0.499889	A	T	0.374836	0.894622	0.0519168	0.0132329	8.7e-05
rs56371096	18	32796304	0.549001	C	T	0.484234	0.987579	0.0479497	0.0121906	8.4e-05
rs77408336	18	34772620	0.564779	G	A	0.926341	1	-0.0913216	0.0231303	7.9e-05
rs1791476	18	34959901	0.566832	T	C	0.0574021	1	-0.11959	0.0260282	4.3e-06
rs62098001	18	37929480	0.591884	G	A	0.748227	0.978253	0.0642223	0.014134	5.5e-06
18:39153002_CACATATATACATATATACATGTATGCATATAT_C	18	39153002	0.59988	CACATATATACATATATACATGTATGCATATAT	C	0.922564	0.949165	-0.109252	0.0231644	2.4e-06
rs34458305	18	42398935	0.62132	A	ATG	0.527124	0.928618	0.0523074	0.0125513	3.1e-05
rs7235709	18	42899939	0.626249	A	G	0.845798	0.978575	-0.11657	0.0168776	5e-12
rs1489169	18	45875660	0.668797	G	A	0.686297	0.980371	0.0561962	0.0131574	1.9e-05
rs36131420	18	46748042	0.687343	C	T	0.557031	0.993848	-0.0505807	0.0122338	3.6e-05
rs55754534	18	47433745	0.691966	G	C	0.849862	0.980757	0.134209	0.0171412	4.9e-15
rs11082802	18	47623011	0.69449	C	T	0.813837	0.994458	0.0630837	0.0156213	5.4e-05
rs8084161	18	49631847	0.719217	C	T	0.616218	0.998028	-0.0540808	0.0124657	1.4e-05
rs949026	18	52684455	0.740444	T	A	0.547722	0.976215	0.0570172	0.0123209	3.7e-06
rs2551447	18	53667255	0.748559	A	C	0.928034	1	-0.0909055	0.0234215	0.0001
rs79395910	18	54731120	0.761619	C	A	0.949255	1	0.111867	0.0276724	5.3e-05
rs543347	18	55787453	0.780159	A	G	0.136336	0.985416	-0.070335	0.0177625	7.5e-05
rs1304697	18	63008814	0.900432	A	T	0.571708	0.993758	0.0497406	0.0122656	5e-05
rs12458940	18	68898013	0.989037	C	G	0.44909	0.996483	0.055769	0.0121882	4.7e-06
rs734559	18	72179579	1.06377	G	A	0.76437	0.99818	-0.086501	0.0142396	1.2e-09
rs8085298	18	72984937	1.08153	C	T	0.820654	0.970834	0.0678977	0.0159592	2.1e-05
rs2526137	19	1368843	0.0501141	T	A	0.843137	0.989571	0.0649207	0.0166961	0.0001
19:2658970_AT_A	19	2658970	0.0898775	AT	A	0.805412	0.921925	0.0632457	0.0159063	7e-05
rs741103	19	2771641	0.0914911	T	C	0.838972	0.915887	0.0793776	0.0171984	3.9e-06
rs11669314	19	3134564	0.108131	T	C	0.789935	0.837221	-0.0680718	0.0161603	2.5e-05
rs4807539	19	4050278	0.142673	T	C	0.0541224	0.978662	-0.128014	0.0269583	2e-06
rs11426897	19	6800326	0.211875	A	AT	0.182788	0.907666	0.0726667	0.0163736	9.1e-06
rs113379743	19	8236981	0.268459	G	GT	0.507508	0.980709	0.0706737	0.0122218	7.4e-09
rs77569445	19	13132215	0.342063	G	T	0.870084	0.98975	-0.074653	0.0180753	3.6e-05
rs4926157	19	13468878	0.349441	T	C	0.582812	0.98934	0.0545875	0.0123314	9.6e-06
19:16592282_GT_G	19	16592282	0.408896	GT	G	0.521219	0.859261	0.0581264	0.0130336	8.2e-06
19:17403907_CT_C	19	17403907	0.42337	CT	C	0.593009	0.975321	-0.0535594	0.0124857	1.8e-05
rs113291985	19	18028420	0.443235	G	GCTCCCT	0.682993	0.861549	-0.0589631	0.0139894	2.5e-05
rs55990904	19	18302239	0.448132	T	C	0.728441	0.98492	-0.0606112	0.0137294	1e-05
19:19394249_GTT_G	19	19394249	0.462125	GTT	G	0.663838	0.995714	0.0673099	0.0128639	1.7e-07
rs1975028	19	22900042	0.485517	T	C	0.840919	0.871676	0.0695194	0.017716	8.7e-05
rs16965414	19	31792865	0.536966	G	A	0.633819	0.995745	0.0730688	0.0125868	6.4e-09
rs7256708	19	32838287	0.54794	A	C	0.411679	0.996563	-0.0556555	0.0123085	6.1e-06
rs12973768	19	33505402	0.553665	G	A	0.705159	0.970632	0.0567046	0.0134507	2.5e-05
rs10422762	19	36157167	0.606009	G	A	0.527402	1	0.0579772	0.0120938	1.6e-06
rs11666332	19	39601140	0.627179	T	C	0.753038	0.996075	0.0562766	0.0140624	6.3e-05
rs4150992	19	40928944	0.643858	A	G	0.878649	0.988105	-0.0860717	0.0186389	3.9e-06
rs3745213	19	41248009	0.650304	C	T	0.866528	1	0.0790462	0.0177817	8.8e-06
rs45563938	19	41932063	0.661427	A	G	0.854282	0.998626	-0.0720751	0.0171512	2.6e-05
rs1205817	19	42603776	0.667528	A	G	0.812292	0.993284	-0.0706339	0.0155397	5.5e-06
19:45413234_GGT_G	19	45413234	0.707178	GGT	G	0.864585	0.885397	-0.0974692	0.0188406	2.3e-07
rs758796945	19	47752058	0.745306	CT	C	0.535759	0.865542	-0.0601229	0.0130325	4e-06
rs11879047	19	48535012	0.760441	G	A	0.897249	0.99238	-0.119244	0.0199137	2.1e-09
rs12976535	19	53330502	0.890068	C	A	0.292436	0.874159	0.0576109	0.0141627	4.7e-05
rs17700376	19	55897327	0.993787	A	G	0.63997	1	0.0504333	0.0125889	6.2e-05
rs62130907	19	57149562	1.03179	C	G	0.903709	0.938104	0.0930746	0.0211614	1.1e-05
rs11673703	19	58983549	1.06832	G	A	0.914545	0.928418	0.0882351	0.0224	8.2e-05
rs8124402	20	1926972	0.0764533	T	C	0.845522	0.973309	-0.0669259	0.0169826	8.1e-05
rs2422724	20	2347465	0.0937308	G	T	0.81521	0.987927	0.065284	0.0156804	3.1e-05
rs73081024	20	3210657	0.111626	C	T	0.873468	0.984273	-0.0862038	0.0183302	2.6e-06
rs6076519	20	3431140	0.112233	A	G	0.921519	1	-0.100162	0.0224979	8.5e-06
rs71338522	20	6053755	0.206004	C	T	0.938109	1	0.0982538	0.025097	9e-05
rs6054512	20	6761512	0.220419	C	T	0.389141	1	-0.0737024	0.012419	2.9e-09
rs503241	20	10073248	0.289061	G	A	0.471913	0.987558	0.0569019	0.0121603	2.9e-06
20:11881354_CT_C	20	11881354	0.318757	CT	C	0.312697	0.927175	-0.0548438	0.0135537	5.2e-05
rs6042231	20	13571338	0.3508	C	A	0.780022	0.878509	0.0607069	0.0155284	9.3e-05
rs6043105	20	15105055	0.36292	A	G	0.517562	0.99738	0.0495085	0.012155	4.6e-05
rs767629	20	19688721	0.452271	G	C	0.452555	0.998145	-0.0507983	0.0121894	3.1e-05
rs138406824	20	22139480	0.484096	A	AAATAATAATAATAAT	0.181999	0.919851	-0.0644408	0.0163464	8.1e-05
rs6138058	20	23746203	0.500845	A	G	0.439724	0.920047	0.0496319	0.0127184	9.5e-05
rs6050438	20	25191773	0.516042	G	T	0.852634	0.997512	-0.0712121	0.0170873	3.1e-05
rs117280289	20	26232799	0.517473	C	T	0.946372	0.946535	-0.114815	0.0275558	3.1e-05
20:32710261_CA_C	20	32710261	0.536526	CA	C	0.370052	0.994715	0.0755145	0.0125985	2e-09
rs6119655	20	34412049	0.539262	G	A	0.844242	0.997492	0.0849639	0.0166711	3.5e-07
rs6124088	20	37453652	0.570888	A	C	0.388001	0.998997	0.0539338	0.0124259	1.4e-05
rs11482536	20	41933459	0.631059	G	GA	0.551397	0.992448	0.0499577	0.0121719	4.1e-05
rs6124657	20	43305342	0.657437	C	T	0.895054	0.946859	0.080587	0.0202506	6.9e-05
rs75699644	20	48827865	0.747564	A	G	0.930526	0.974776	-0.115892	0.0241313	1.6e-06
rs11696355	20	49664368	0.763616	C	T	0.443266	0.987449	-0.0483453	0.0122535	8e-05
rs11480043	20	50981351	0.791291	T	TA	0.702122	0.957366	-0.0569629	0.0135266	2.5e-05
rs773372958	20	53470021	0.839949	AGCCAGTGGAGAGT	A	0.529288	0.961938	0.0583564	0.0123697	2.4e-06
rs6123655	20	55690302	0.896727	G	A	0.420582	0.998558	0.049102	0.0122552	6.2e-05
rs2297854	20	58349807	0.976634	G	A	0.786597	1	0.0607074	0.0147504	3.9e-05
rs6062155	20	60798504	1.05656	G	A	0.86406	0.990301	0.0853894	0.0177454	1.5e-06
rs74179811	20	62202512	1.08854	C	T	0.789303	0.959239	0.0653505	0.015142	1.6e-05
rs817358	20	62617655	1.0958	A	G	0.475175	0.976609	-0.0476816	0.0122382	9.8e-05
rs2229742	21	16339172	0.0362636	G	C	0.89522	1	0.121366	0.0197945	8.7e-10
rs2142362	21	16543510	0.0402469	G	A	0.780328	0.994131	0.0703442	0.014658	1.6e-06
rs8132523	21	21299875	0.145585	A	C	0.226608	0.99788	-0.0620405	0.0144602	1.8e-05
rs13048251	21	22727354	0.175905	T	C	0.769995	0.998315	-0.0572335	0.0144093	7.1e-05
rs66474243	21	23156651	0.18119	G	GT	0.571578	0.991976	0.0484598	0.0122629	7.8e-05
rs9979020	21	29488166	0.283031	G	A	0.487836	0.989397	-0.0591667	0.012195	1.2e-06
rs8131801	21	34382450	0.343029	G	C	0.392219	0.938608	-0.0525127	0.0127579	3.9e-05
rs2836483	21	39908141	0.438668	G	A	0.508121	0.999037	-0.0539321	0.0121228	8.6e-06
rs73218246	21	42028510	0.489706	G	A	0.70828	1	0.0561472	0.0133398	2.6e-05
21:42528985_TA_T	21	42528985	0.50626	TA	T	0.529741	0.931336	-0.0524561	0.0125712	3e-05
rs220141	21	43537002	0.552395	A	G	0.67326	0.983351	-0.065813	0.0130193	4.3e-07
rs2156426	21	45131556	0.593665	T	C	0.412155	0.981853	-0.054446	0.0123988	1.1e-05
rs8132840	21	47326747	0.637367	A	G	0.579523	1	-0.0887346	0.0122497	4.4e-13
rs374457851	22	25517428	0.240527	CA	C	0.921598	0.829248	0.098408	0.0246441	6.5e-05
rs5761381	22	26527066	0.268559	G	C	0.951962	0.980621	-0.111471	0.0284415	8.9e-05
rs4820324	22	38599857	0.471408	G	C	0.419368	0.997217	0.048626	0.0122885	7.6e-05
rs9623017	22	39959057	0.491912	A	G	0.212229	0.938851	-0.0839118	0.0152821	4e-08
rs2958652	22	40380656	0.497426	C	A	0.716035	0.97162	0.0676436	0.0136315	7e-07
rs139064	22	40886557	0.499123	T	C	0.512124	0.992792	-0.0672876	0.0121538	3.1e-08
rs768040431	22	41410472	0.500137	T	TC	0.681528	0.950839	0.0767573	0.0133347	8.6e-09
rs28741121	22	42025823	0.501025	G	A	0.82973	0.976335	0.102608	0.0163064	3.1e-10
rs2743460	22	42538885	0.502532	G	T	0.768066	0.977893	0.0677244	0.0144812	2.9e-06
22:43186661_CAAA_C	22	43186661	0.510244	CAAA	C	0.791118	0.925713	-0.0677343	0.0154891	1.2e-05
rs9330813	22	46364161	0.595626	G	A	0.684835	1	0.090337	0.0130422	4.3e-12
rs8138593	22	48773268	0.660587	A	G	0.947568	1	0.108374	0.0271983	6.8e-05
