# Supplementary material for: Education interacts with genetic variants near GJD2, RBFOX1, LAMA2, KCNQ5 and LRRC4C to confer susceptibility to myopia
Source: PLoS Genet. 2022 Nov 17;18(11):e1010478. doi: 10.1371/journal.pgen.1010478 (PMC9671369; doi:10.1371/journal.pgen.1010478)
Supplement: S2 Table — (XLSX) [file pgen.1010478.s002.xlsx]

## Sheet: Table S2
SNP	Nearest_Gene	CHR	POS	EA	NEA	freqEA	Stage-I_avMSE_LEVENE_P	Stage-II_AOSW_LEVENE_P	Stage-I_avMSE_Marginal_BETA	Stage-I_avMSE_Marginal_95CI	Stage-I_avMSE_Marginal_P	Stage-I_avMSE_SNPxUniEdu_BETA	Stage-I_avMSE_SNPxUniEdu_95CI	Stage-I_avMSE_SNPxUniEdu_P	Stage-I_avMSE_SNPxEduYears_BETA	Stage-I_avMSE_SNPxEduYears_95CI	Stage-I_avMSE_SNPxEduYears_P	Stage-I_AOSW_Marginal_BETA	Stage-I_AOSW_Marginal_95CI	Stage-I_AOSW_Marginal_P	Stage-I_AOSW_SNPxUniEdu_BETA	Stage-I_AOSW_SNPxUniEdu_95CI	Stage-I_AOSW_SNPxUniEdu_P	Stage-I_AOSW_SNPxEduYears_BETA	Stage-I_AOSW_SNPxEduYears_95CI	Stage-I_AOSW_SNPxEduYears_P	Stage-I_Myopic_Marginal_OR	Stage-I_Myopic_Marginal_95CI	Stage-I_Myopic_Marginal_P	Stage-I_Myopic_SNPxUniEdu_OR	Stage-I_Myopic_SNPxUniEdu_95CI	Stage-I_Myopic_SNPxUniEdu_P	Stage-I_Myopic_SNPxEduYears_OR	Stage-I_Myopic_SNPxEduYears_95CI	Stage-I_Myopic_SNPxEduYears_P	Stage-II_AOSW_Marginal_BETA	Stage-II_AOSW_Marginal_95CI	Stage-II_AOSW_Marginal_P	Stage-II_AOSW_SNPxUniEdu_BETA	Stage-II_AOSW_SNPxUniEdu_95CI	Stage-II_AOSW_SNPxUniEdu_P	Stage-II_AOSW_SNPxEduYears_BETA	Stage-II_AOSW_SNPxEduYears_95CI	Stage-II_AOSW_SNPxEduYears_P	Stage-II_Myopic_Marginal_BETA	Stage-II_Myopic_Marginal_95CI	Stage-II_Myopic_Marginal_P	Stage-II_Myopic_SNPxUniEdu_OR	Stage-II_Myopic_SNPxUniEdu_95CI
rs36005291	TOX	8	60179048	CA	C	0.655	1.24e-05	2.2e-06	-0.174	(-0.200 to -0.148)	2.65e-39	-0.024	(-0.078 to 0.029)	0.378	-0.006	(-0.016 to 0.004)	0.268	-0.45	(-0.625 to -0.274)	4.98e-07	-0.248	(-0.608 to 0.112)	0.177	-0.062	(-0.131 to 0.007)	0.0802	1.028	(1.023 to 1.032)	3.23e-30	1.007	(0.998 to 1.017)	0.14	1.002	(1.000 to 1.003)	0.0914	-0.51	(-0.608 to -0.412)	2.77e-24	-0.63	(-0.839 to -0.422)	3.21e-09	-0.129	(-0.168 to -0.090)	7.79e-11	0.02	(1.017 to 1.023)	3.64e-42	1.013	(1.007 to 1.019)
rs634990	GJD2	15	35006073	C	T	0.492	1.18e-17	1.37e-09	-0.251	(-0.275 to -0.227)	7.17e-90	-0.071	(-0.121 to -0.021)	0.00563	-0.016	(-0.025 to -0.006)	0.00148	-0.708	(-0.872 to -0.543)	3.36e-17	-0.288	(-0.626 to 0.050)	0.0949	-0.069	(-0.134 to -0.003)	0.0398	1.035	(1.030 to 1.039)	2.46e-52	1.011	(1.002 to 1.020)	0.0151	1.002	(1.001 to 1.004)	0.0101	-0.389	(-0.482 to -0.297)	1.41e-16	-0.569	(-0.765 to -0.373)	1.32e-08	-0.103	(-0.139 to -0.066)	3.35e-08	0.018	(1.016 to 1.021)	1.18e-40	1.01	(1.005 to 1.016)
rs12193446	LAMA2	6	129820038	A	G	0.904	1.32e-15	3.08e-28	-0.414	(-0.455 to -0.372)	7.26e-85	-0.13	(-0.215 to -0.044)	0.00291	-0.028	(-0.043 to -0.012)	0.000516	-1.273	(-1.553 to -0.993)	5.43e-19	-0.702	(-1.279 to -0.125)	0.0172	-0.178	(-0.289 to -0.066)	0.00181	1.064	(1.056 to 1.072)	2e-59	1.022	(1.006 to 1.037)	0.00654	1.005	(1.002 to 1.008)	0.000312	-1.114	(-1.271 to -0.958)	3.65e-44	-0.887	(-1.219 to -0.554)	1.74e-07	-0.2	(-0.261 to -0.138)	1.88e-10	0.044	(1.040 to 1.050)	2.43e-81	1.024	(1.014 to 1.034)
rs7188859	RBFOX1	16	7460426	C	T	0.365	6.91e-09	9.59e-17	-0.172	(-0.198 to -0.146)	1.03e-38	-0.067	(-0.120 to -0.014)	0.0138	-0.01	(-0.020 to 0.000)	0.0555	-0.696	(-0.870 to -0.521)	5.3e-15	-0.443	(-0.801 to -0.084)	0.0155	-0.11	(-0.18 to -0.041)	0.00184	1.028	(1.023 to 1.032)	1.57e-30	1.006	(0.996 to 1.016)	0.218	1.001	(1.000 to 1.003)	0.107	-0.684	(-0.782 to -0.587)	2.33e-43	-0.417	(-0.623 to -0.211)	7.49e-05	-0.089	(-0.128 to -0.051)	5.17e-06	0.023	(1.020 to 1.026)	7.12e-57	1.011	(1.005 to 1.017)
rs7744813	KCNQ5	6	73643289	A	C	0.588	1.59e-09	7.34e-10	-0.218	(-0.244 to -0.193)	7.63e-64	-0.038	(-0.090 to 0.014)	0.149	-0.012	(-0.022 to -0.002)	0.0186	-0.482	(-0.653 to -0.312)	2.89e-08	-0.538	(-0.888 to -0.188)	0.00262	-0.154	(-0.222 to -0.086)	8.32e-06	1.031	(1.027 to 1.036)	2.79e-40	1.009	(1.000 to 1.019)	0.0509	1.002	(1.001 to 1.004)	0.00632	-0.419	(-0.514 to -0.323)	6.43e-18	-0.375	(-0.577 to -0.173)	0.000276	-0.08	(-0.117 to -0.042)	2.96e-05	0.017	(1.014 to 1.020)	2.04e-33	1.005	(0.999 to 1.011)
rs11602008	LRRC4C	11	40149305	T	A	0.17	9.31e-16	1.57e-14	-0.23	(-0.263 to -0.197)	1.13e-42	-0.049	(-0.117 to 0.019)	0.154	-0.015	(-0.028 to -0.001)	0.0309	-0.967	(-1.188 to -0.746)	1e-17	-0.345	(-0.799 to 0.109)	0.136	-0.102	(-0.19 to -0.013)	0.024	1.041	(1.035 to 1.047)	9.24e-41	1.011	(0.999 to 1.024)	0.0704	1.004	(1.002 to 1.006)	0.000628	-0.78	(-0.903 to -0.656)	3.23e-35	-0.477	(-0.739 to -0.214)	0.000368	-0.112	(-0.161 to -0.064)	6.11e-06	0.028	(1.024 to 1.032)	5.2e-52	1.011	(1.003 to 1.019)
rs1550094	PRSS56	2	233385396	G	A	0.304	9.03e-11	3.83e-06	-0.196	(-0.223 to -0.170)	2.32e-47	-0.046	(-0.100 to 0.009)	0.102	-0.007	(-0.017 to 0.004)	0.205	-0.556	(-0.735 to -0.377)	1.1e-09	-0.455	(-0.822 to -0.087)	0.0153	-0.058	(-0.129 to 0.013)	0.111	1.024	(1.019 to 1.028)	1.04e-21	1.007	(0.997 to 1.017)	0.162	1.001	(1.000 to 1.003)	0.149	-0.488	(-0.589 to -0.388)	1.3e-21	-0.29	(-0.503 to -0.077)	0.00769	-0.058	(-0.097 to -0.018)	0.00425	0.016	(1.014 to 1.020)	7.59e-29	1.009	(1.003 to 1.015)
rs12450368	CDRT15	17	14138507	C	T	0.409	4.03e-06	0.000342	-0.076	(-0.103 to -0.050)	1.54e-08	-0.015	(-0.070 to 0.039)	0.586	-0.008	(-0.018 to 0.003)	0.152	-0.314	(-0.492 to -0.135)	0.000558	-0.129	(-0.495 to 0.237)	0.489	-0.044	(-0.114 to 0.027)	0.223	1.01	(1.006 to 1.015)	1.89e-05	1.002	(0.992 to 1.011)	0.752	1.001	(0.999 to 1.003)	0.214	-0.264	(-0.364 to -0.164)	2.17e-07	-0.236	(-0.448 to -0.024)	0.0294	-0.028	(-0.067 to 0.012)	0.167	0.008	(1.005 to 1.011)	1.31e-07	1.006	(1.000 to 1.012)
rs34720604	KLHL1	13	70190188	T	TA	0.729	3.4e-05	0.562	-0.058	(-0.086 to -0.030)	4.09e-05	-0.006	(-0.063 to 0.052)	0.85	0	(-0.011 to 0.011)	0.978	-0.291	(-0.477 to -0.105)	0.00221	0.127	(-0.256 to 0.510)	0.516	0.035	(-0.039 to 0.109)	0.358	1.007	(1.002 to 1.012)	0.00506	0.996	(0.986 to 1.007)	0.491	0.999	(0.997 to 1.001)	0.326	-0.055	(-0.159 to 0.050)	0.305	0.245	(0.023 to 0.467)	0.0308	0.029	(-0.012 to 0.070)	0.17	0.003	(1.000 to 1.006)	0.0529	0.993	(0.986 to 0.999)
rs13181905	EBF1	5	158492279	A	C	0.436	6.28e-06	0.0351	-0.07	(-0.095 to -0.045)	5.82e-08	-0.032	(-0.083 to 0.020)	0.231	-0.012	(-0.022 to -0.002)	0.0187	-0.234	(-0.403 to -0.064)	0.00685	-0.264	(-0.611 to 0.084)	0.137	-0.061	(-0.128 to 0.007)	0.0771	1.008	(1.003 to 1.013)	0.000509	1.005	(0.995 to 1.014)	0.34	1.002	(1.000 to 1.004)	0.0135	-0.218	(-0.313 to -0.123)	6.76e-06	-0.22	(-0.421 to -0.019)	0.0321	-0.031	(-0.068 to 0.007)	0.107	0.005	(1.002 to 1.008)	0.00025	1.008	(1.002 to 1.014)
rs869422	ZMAT4	8	40723970	A	G	0.794	3.67e-05	2.2e-12	-0.13	(-0.160 to -0.100)	4.89e-17	-0.1	(-0.163 to -0.038)	0.00165	-0.017	(-0.029 to -0.006)	0.00377	-0.603	(-0.807 to -0.399)	7.12e-09	-0.239	(-0.659 to 0.181)	0.265	-0.065	(-0.146 to 0.016)	0.113	1.021	(1.015 to 1.027)	6.61e-14	1.013	(1.002 to 1.025)	0.0215	1.002	(1.000 to 1.004)	0.0371	-0.624	(-0.738 to -0.510)	1.05e-26	-0.217	(-0.460 to 0.026)	0.0803	-0.072	(-0.117 to -0.027)	0.00165	0.021	(1.018 to 1.024)	5.09e-35	1.011	(1.004 to 1.019)
rs1868289	GRIN2A	16	10215813	T	G	0.678	3.84e-05	0.0279	-0.065	(-0.091 to -0.038)	1.61e-06	-0.026	(-0.080 to 0.029)	0.356	-0.005	(-0.015 to 0.006)	0.392	-0.37	(-0.548 to -0.192)	4.42e-05	0.11	(-0.255 to 0.475)	0.555	0.014	(-0.056 to 0.084)	0.697	1.012	(1.007 to 1.017)	1.27e-06	1	(0.991 to 1.010)	0.948	1	(0.998 to 1.002)	0.818	-0.205	(-0.305 to -0.106)	4.97e-05	-0.175	(-0.386 to 0.036)	0.104	-0.039	(-0.078 to 0.000)	0.0501	0.005	(1.002 to 1.008)	0.000524	1.003	(0.997 to 1.009)
rs2607006	SGF29	16	28576017	C	T	0.414	1.48e-05	0.889	-0.064	(-0.090 to -0.038)	1e-06	-0.025	(-0.078 to 0.027)	0.348	-0.004	(-0.014 to 0.006)	0.475	-0.257	(-0.431 to -0.084)	0.00357	-0.1	(-0.455 to 0.256)	0.583	0.017	(-0.051 to 0.086)	0.623	1.008	(1.003 to 1.013)	0.000853	1.005	(0.995 to 1.014)	0.334	1.001	(0.999 to 1.003)	0.195	-0.145	(-0.242 to -0.048)	0.00345	-0.153	(-0.359 to 0.053)	0.146	-0.032	(-0.070 to 0.006)	0.104	0.003	(1.000 to 1.006)	0.0299	1.002	(0.996 to 1.008)
rs11033093	SLC1A2	11	35381495	G	C	0.103	7.18e-06	0.998	-0.092	(-0.132 to -0.051)	8.58e-06	0.027	(-0.056 to 0.110)	0.521	-0.001	(-0.017 to 0.015)	0.877	-0.316	(-0.587 to -0.045)	0.0224	0.318	(-0.240 to 0.876)	0.263	-0.011	(-0.118 to 0.096)	0.84	1.015	(1.007 to 1.022)	7.49e-05	0.996	(0.981 to 1.011)	0.603	1	(0.997 to 1.002)	0.751	-0.058	(-0.210 to 0.094)	0.456	-0.232	(-0.555 to 0.091)	0.159	-0.035	(-0.096 to 0.025)	0.247	0	(0.996 to 1.005)	0.852	1.008	(0.999 to 1.017)
rs7678123	CFAP299	4	81372405	C	G	0.284	4.25e-05	5.89e-06	-0.079	(-0.107 to -0.052)	1.29e-08	-0.017	(-0.074 to 0.039)	0.542	-0.006	(-0.017 to 0.004)	0.237	-0.252	(-0.436 to -0.068)	0.00727	0.337	(-0.040 to 0.715)	0.0801	0.013	(-0.060 to 0.086)	0.718	1.014	(1.009 to 1.019)	2.96e-08	1.001	(0.991 to 1.011)	0.82	1.001	(0.999 to 1.003)	0.203	-0.236	(-0.338 to -0.133)	6.44e-06	-0.152	(-0.370 to 0.066)	0.173	-0.013	(-0.054 to 0.027)	0.526	0.005	(1.002 to 1.008)	0.00225	1.001	(0.994 to 1.007)
rs10917958	NMNAT1P2	1	164214985	T	C	0.234	2.06e-08	1.4e-05	-0.116	(-0.145 to -0.087)	5.85e-15	0.021	(-0.038 to 0.081)	0.485	0.001	(-0.011 to 0.012)	0.881	-0.59	(-0.785 to -0.394)	3.4e-09	0.245	(-0.156 to 0.647)	0.231	0.069	(-0.009 to 0.147)	0.0815	1.02	(1.015 to 1.026)	3.44e-14	0.996	(0.985 to 1.006)	0.437	1	(0.998 to 1.002)	0.713	-0.468	(-0.578 to -0.359)	4.65e-17	-0.131	(-0.363 to 0.101)	0.268	-0.025	(-0.068 to 0.019)	0.264	0.013	(1.010 to 1.017)	1.22e-16	1.002	(0.995 to 1.008)
rs6979354	SP4	7	21417963	T	C	0.555	1.71e-06	0.014	-0.071	(-0.097 to -0.046)	2.86e-08	-0.03	(-0.082 to 0.022)	0.254	-0.002	(-0.012 to 0.009)	0.757	-0.119	(-0.288 to 0.051)	0.171	-0.016	(-0.365 to 0.333)	0.928	-0.003	(-0.070 to 0.065)	0.933	1.009	(1.004 to 1.013)	0.000186	1.004	(0.995 to 1.014)	0.348	1	(0.998 to 1.002)	0.863	-0.151	(-0.247 to -0.056)	0.00187	0.092	(-0.111 to 0.294)	0.376	0.02	(-0.018 to 0.057)	0.309	0.003	(1.000 to 1.005)	0.0705	0.997	(0.991 to 1.003)
rs368893443	ACTN2	13	100690003	AAGAG	A	0.454	3.07e-07	3.85e-08	-0.128	(-0.153 to -0.103)	5.76e-24	-0.006	(-0.057 to 0.045)	0.827	-0.004	(-0.013 to 0.006)	0.477	-0.479	(-0.646 to -0.312)	1.92e-08	-0.042	(-0.385 to 0.301)	0.809	-0.042	(-0.108 to 0.024)	0.214	1.016	(1.012 to 1.021)	1.35e-12	0.999	(0.990 to 1.009)	0.899	1	(0.999 to 1.002)	0.616	-0.3	(-0.393 to -0.206)	3.14e-10	0.087	(-0.111 to 0.285)	0.391	0.005	(-0.032 to 0.042)	0.793	0.01	(1.007 to 1.012)	1.57e-12	0.998	(0.993 to 1.004)
rs9518096	GGACT	13	101223109	C	T	0.481	1.74e-05	3e-06	-0.097	(-0.122 to -0.073)	7.97e-15	-0.012	(-0.063 to 0.038)	0.63	-0.006	(-0.015 to 0.004)	0.243	-0.326	(-0.492 to -0.161)	0.000112	-0.016	(-0.356 to 0.324)	0.926	-0.044	(-0.110 to 0.021)	0.183	1.012	(1.008 to 1.017)	6.37e-08	1.003	(0.994 to 1.012)	0.51	1.001	(0.999 to 1.003)	0.28	-0.291	(-0.384 to -0.199)	6.97e-10	0.073	(-0.124 to 0.270)	0.466	-0.007	(-0.043 to 0.030)	0.714	0.009	(1.006 to 1.012)	4.68e-11	0.997	(0.991 to 1.002)
rs418092	GPX6	6	28533946	T	C	0.333	1.3e-05	0.036	-0.082	(-0.108 to -0.056)	7.23e-10	0.012	(-0.042 to 0.065)	0.672	-0.003	(-0.013 to 0.008)	0.627	-0.453	(-0.628 to -0.278)	3.96e-07	-0.019	(-0.379 to 0.341)	0.916	0.013	(-0.057 to 0.082)	0.719	1.015	(1.01 to 1.019)	9.48e-10	1.001	(0.991 to 1.011)	0.831	1.001	(0.999 to 1.003)	0.273	-0.308	(-0.406 to -0.210)	7.79e-10	0.062	(-0.147 to 0.270)	0.563	0.004	(-0.035 to 0.042)	0.852	0.01	(1.007 to 1.013)	1.57e-11	0.996	(0.990 to 1.002)
rs10637890	CDKN3	14	54779523	T	TCT	0.375	4.57e-05	0.671	-0.05	(-0.076 to -0.024)	0.000141	-0.013	(-0.066 to 0.040)	0.625	-0.003	(-0.013 to 0.007)	0.586	-0.117	(-0.290 to 0.056)	0.186	-0.134	(-0.489 to 0.222)	0.461	-0.005	(-0.074 to 0.064)	0.879	1.009	(1.004 to 1.013)	0.000296	1.001	(0.992 to 1.011)	0.809	1	(0.998 to 1.002)	0.783	-0.069	(-0.166 to 0.027)	0.159	-0.058	(-0.263 to 0.147)	0.581	0.004	(-0.034 to 0.042)	0.83	0.003	(1.001 to 1.006)	0.0145	1.005	(0.999 to 1.011)
rs77483535	THAP6	4	76312573	T	C	0.302	2.48e-05	0.367	-0.058	(-0.086 to -0.031)	3.66e-05	-0.008	(-0.064 to 0.049)	0.794	-0.004	(-0.015 to 0.007)	0.434	-0.158	(-0.344 to 0.029)	0.0971	-0.362	(-0.744 to 0.020)	0.0632	-0.065	(-0.138 to 0.009)	0.0856	1.006	(1.001 to 1.011)	0.0278	1.003	(0.993 to 1.013)	0.575	1.001	(0.999 to 1.003)	0.442	-0.04	(-0.145 to 0.064)	0.448	0.059	(-0.163 to 0.281)	0.601	-0.001	(-0.042 to 0.041)	0.975	0.002	(0.999 to 1.005)	0.137	0.997	(0.991 to 1.004)
rs9911460	FAAP100	17	79538841	T	A	0.477	5.68e-10	1.29e-39	-0.102	(-0.127 to -0.078)	4.65e-16	-0.044	(-0.095 to 0.006)	0.0855	-0.012	(-0.022 to -0.002)	0.0156	-0.715	(-0.881 to -0.550)	2.52e-17	-0.179	(-0.519 to 0.162)	0.303	-0.029	(-0.095 to 0.037)	0.394	1.015	(1.010 to 1.019)	1.02e-10	1.005	(0.996 to 1.014)	0.266	1.002	(1.000 to 1.004)	0.0228	-0.69	(-0.783 to -0.597)	5.02e-48	-0.036	(-0.234 to 0.161)	0.719	-0.007	(-0.044 to 0.029)	0.695	0.013	(1.010 to 1.015)	4.34e-20	1	(0.995 to 1.006)
rs2980823	TCIM	8	40148843	G	T	0.582	9.54e-06	0.483	-0.057	(-0.082 to -0.032)	8.42e-06	0.029	(-0.022 to 0.081)	0.267	0.004	(-0.006 to 0.014)	0.46	-0.171	(-0.339 to -0.003)	0.0461	0.209	(-0.137 to 0.556)	0.237	0.019	(-0.048 to 0.086)	0.575	1.005	(1.001 to 1.010)	0.0194	0.994	(0.985 to 1.003)	0.195	0.999	(0.997 to 1.001)	0.172	-0.063	(-0.157 to 0.031)	0.191	0.026	(-0.174 to 0.226)	0.8	0	(-0.037 to 0.037)	0.991	0.003	(1.001 to 1.006)	0.0167	1.001	(0.995 to 1.007)
rs435555	SLC52A1	17	4947305	T	C	0.556	2.83e-05	0.00103	-0.05	(-0.075 to -0.026)	5.96e-05	-0.022	(-0.072 to 0.029)	0.403	-0.004	(-0.014 to 0.005)	0.396	-0.22	(-0.386 to -0.054)	0.00935	-0.192	(-0.533 to 0.149)	0.27	-0.034	(-0.100 to 0.031)	0.306	1.01	(1.005 to 1.014)	2.29e-05	1.001	(0.991 to 1.010)	0.912	1	(0.998 to 1.002)	0.914	-0.067	(-0.160 to 0.026)	0.159	-0.023	(-0.222 to 0.175)	0.818	-0.002	(-0.039 to 0.035)	0.908	0.003	(1.000 to 1.006)	0.0378	0.999	(0.993 to 1.005)
[truncated: 4 more columns]
